# Supplementary material for: A computational DNA methylation method to remove contaminated DNA from spent embryo culture medium for noninvasive preimplantation genetic testing
Source: eBioMedicine. 2025 Mar 29;114:105669. doi: 10.1016/j.ebiom.2025.105669 (PMC11994334; doi:10.1016/j.ebiom.2025.105669)
Supplement: Supplementary Table S1 [file mmc9.xlsx]

## Sheet: mix_Cumulus1
C_Ratio: 20%																				后续均为3列比较
sample		SECM(>6)	PGT	Decontamination	Mixing_Decontamination	C&FSensitivity	C&FSpecificity	1.5&2.5	C&ISensitivity	C&ISpecificity	1.6&2.4	C&LSensitivity	C&LSpecificity	1.7&2.3	C&OSensitivity	C&OSpecificity	1.8&2.2	C&RSensitivity	C&RSpecificity	1.5&2.5	Sensitivity	Specificity	1.6&2.4	Sensitivity	Specificity	1.7&2.3	Sensitivity	Specificity	1.8&2.2	Sensitivity	Specificity
PBAT_S5_B1	good	-13,XY	-13,XY	-13,XY	-13,XY	True positive	True negative	-13,XY	True positive	True negative	-13,XY	True positive	True negative	-13,XY	True positive	True negative	-13,XY	True positive	True negative	-13,XY	True positive	True negative	-13,XY	True positive	True negative	-13,XY	True positive	True negative	-13,XY	True positive	True negative
PBAT_S24_B5_chr15	good	+15,-22,XX	+15,-22,XX	-22,XX	-22,XX	False negative	True negative	+15,-22,XX	True positive	True negative	+15,-22,XX	True positive	True negative	+15,-22,XX	True positive	True negative	-3,+12,+15,-22,XX	True positive	False positive	+15,-22,XX	False negative	True negative	+15,-22,XX	False negative	True negative	+15,-22,XX	False negative	True negative	-3,+12,+15,-22,XX	False negative	True negative
PBAT_S24_B5_chr22	good	+15,-22,XX	+15,-22,XX	-22,XX	-22,XX	True positive	True negative	+15,-22,XX	True positive	True negative	+15,-22,XX	True positive	True negative	+15,-22,XX	True positive	True negative	-3,+12,+15,-22,XX	True positive	False positive	+15,-22,XX	True positive	True negative	+15,-22,XX	True positive	True negative	+15,-22,XX	True positive	True negative	-3,+12,+15,-22,XX	True positive	True negative
PBAT_S45_B5	good	-1(p12-q44,~99M),+16,XX	+16,XX	-1,+16,XX	-1,+16,XX	True positive	True negative	+16,XX	True positive	True negative	-1,+16,XX	True positive	True negative	-1,+16,XX	True positive	True negative	-1,+16,XX	True positive	True negative	+16,XX	True positive	True negative	-1,+16,XX	True positive	True negative	-1,+16,XX	True positive	True negative	-1,+16,XX	True positive	True negative
PBAT_S46_B5	chr5 good	+5,-9(q21.12-q34.3,~67M),XX	+5,XXX	+5,-7,XX	+5,XX	True positive	True negative	+5,XX	True positive	True negative	+5,-9,XX	True positive	True negative	+5,-9,-18,XX	True positive	False positive	+5,-9,-18,XX	True positive	False positive	+5,XX	True positive	True negative	+5,-9,XX	True positive	True negative	+5,-9,-18,XX	True positive	True negative	+5,-9,-18,XX	True positive	True negative
PBAT_S52_B5_chr2	good	-2,-11,XX	-2,XX	-2,XX	-2,XX	True positive	True negative	-2,XX	True positive	True negative	-2,-11,XX	True positive	True negative	-2,-11,XX	True positive	True negative	-2,-11,+20,XX	True positive	False positive	-2,XX	True positive	True negative	-2,-11,XX	True positive	True negative	-2,-11,XX	True positive	True negative	-2,-11,+20,XX	True positive	True negative
PBAT_S52_B5_chr11	good	-2,-11,XX	-2,XX	-2,XX	-2,XX	False negative	True negative	-2,XX	False negative	True negative	-2,-11,XX	True positive	True negative	-2,-11,XX	True positive	True negative	-2,-11,+20,XX	True positive	False positive	-2,XX	False negative	True negative	-2,-11,XX	False negative	True negative	-2,-11,XX	False negative	True negative	-2,-11,+20,XX	False negative	True negative
PBAT_S53_B5_chr16	good	-16,+18,XY	-16,+18,XY	-16,+18,XY	-16,+18,XY	True positive	True negative	-16,+18,XY	True positive	True negative	-16,+18,XY	True positive	True negative	-16,+18,XY	True positive	True negative	-16,+18,XY	True positive	True negative	-16,+18,XY	True positive	True negative	-16,+18,XY	True positive	True negative	-16,+18,XY	True positive	True negative	-16,+18,XY	True positive	True negative
PBAT_S53_B5_chr18	good	-16,+18,XY	-16,+18,XY	-16,+18,XY	-16,+18,XY	True positive	True negative	-16,+18,XY	True positive	True negative	-16,+18,XY	True positive	True negative	-16,+18,XY	True positive	True negative	-16,+18,XY	True positive	True negative	-16,+18,XY	True positive	True negative	-16,+18,XY	True positive	True negative	-16,+18,XY	True positive	True negative	-16,+18,XY	True positive	True negative
PBAT_S112_B11	good	-22,XY	-22, XY	-15,-18,-22,XY	-15,-22,XY	True positive	False positive	-22, XY	True positive	True negative	-22, XY	True positive	True negative	-22, XY	True positive	True negative	-9,-22, XY	True positive	False positive	-22, XY	True positive	True negative	-22, XY	True positive	True negative	-22, XY	True positive	True negative	-9,-22, XY	True positive	True negative
PBAT_S114_B11	good	-4,XX	-4, XX	-4,+11,+14,+21,XX	-4,+14,+21,XX	True positive	False positive	-4,XX	True positive	True negative	-4, XX	True positive	True negative	-4, +14,+18,XX	True positive	False positive	+3,-4,-9,+11,+14,+17,+18,+21,XX	True positive	False positive	-4, XX	True positive	True negative	-4, XX	True positive	True negative	-4, +14,+18,XX	True positive	False positive	+3,-4,-9,+11,+14,+17,+18,+21,XX	True positive	False positive
PBAT_S136_B12	chr22 good	+5(q21.3-q35.3,~70M),-22,XY	-22,XY	+5,-16,-22,XY	+5,-16,-22,XY	True positive	False positive	-22,XY	True positive	True negative	+5,-22,XY	True positive	True negative	+5,-22,XY	True positive	True negative	-4,+5,-11,-22,XY	True positive	False positive	-22,XY	True positive	True negative	+5,-22,XY	True positive	True negative	+5,-22,XY	True positive	True negative	-4,+5,-11,-22,XY	True positive	True negative
PBAT_S144_B12	good	+6,XX	+6,XX	+6,XX	+6,XX	True positive	True negative	+6,XX	True positive	True negative	+6,XX	True positive	True negative	+6,XX	True positive	True negative	+1,+6,-11,-12,-13,-19,XX	True positive	False positive	+6,XX	True positive	True negative	+6,XX	True positive	True negative	+6,XX	True positive	True negative	+1,+6,-11,-12,-13,-19,XX	True positive	True negative
PBAT_S172_B14	chr10 good	-10,+13(q21.1-q34,~56M),XY	-10,XY	-10,XY	-10,XY	True positive	True negative	-10,+13,XY	True positive	True negative	-10,+13,XY	True positive	True negative	-10,+13,XY	True positive	True negative	-10,+13,XY	True positive	False positive	-10,+13,XY	True positive	True negative	-10,+13,XY	True positive	True negative	-10,+13,XY	True positive	True negative	-10,+13,XY	True positive	True negative
PBAT_S173_B14	good	-12,XY	+9(嵌),XY	-12,-15,+21,XY	-12,XY	True positive	True negative	-12,XY	True positive	True negative	-12,XY	True positive	True negative	-12,XY	True positive	True negative	-12,XY	True positive	True negative	-12,XY	True positive	True negative	-12,XY	True positive	True negative	-12,XY	True positive	True negative	-12,XY	True positive	True negative
PBAT_S187_B14	good	-14,XY	+9q13qter,-14,XY	-14,XY	-14,XY	True positive	True negative	-14,XY	True positive	True negative	-14,XY	True positive	True negative	-14,XY	True positive	True negative	-14,XY	True positive	True negative	-14,XY	True positive	True negative	-14,XY	True positive	True negative	-14,XY	True positive	True negative	-14,XY	True positive	True negative
C_Ratio: 33%
sample		SECM(>6)	PGT	Decontamination	Mixing_Decontamination	C&FSensitivity	C&FSpecificity	1.5&2.5	C&ISensitivity	C&ISpecificity	1.6&2.4	C&LSensitivity	C&LSpecificity	1.7&2.3	C&OSensitivity	C&OSpecificity	1.8&2.2	C&RSensitivity	C&RSpecificity	1.5&2.5	Sensitivity	Specificity	1.6&2.4	Sensitivity	Specificity	1.7&2.3	Sensitivity	Specificity	1.8&2.2	Sensitivity	Specificity
PBAT_S5_B1	good	-13,XY	-13,XY	-13,XY	-13,XY	True positive	True negative	46,XY	False negative	True negative	46,XY	False negative	True negative	-13,XY	True positive	True negative	-13,XY	True positive	True negative	46,XY	False negative	True negative	46,XY	False negative	True negative	-13,XY	True positive	True negative	-13,XY	True positive	True negative
PBAT_S24_B5_chr15	good	+15,-22,XX	+15,-22,XX	-22,XX	-22,XX	False negative	True negative	+15,-22,XX	True positive	True negative	+15,-22,XX	True positive	True negative	+15,-22,XX	True positive	True negative	+15,-22,XX	True positive	True negative	+15,-22,XX	False negative	True negative	+15,-22,XX	False negative	True negative	+15,-22,XX	False negative	True negative	+15,-22,XX	False negative	True negative
PBAT_S24_B5_chr22	good	+15,-22,XX	+15,-22,XX	-22,XX	-22,XX	True positive	True negative	+15,-22,XX	True positive	True negative	+15,-22,XX	True positive	True negative	+15,-22,XX	True positive	True negative	+15,-22,XX	True positive	True negative	+15,-22,XX	True positive	True negative	+15,-22,XX	True positive	True negative	+15,-22,XX	True positive	True negative	+15,-22,XX	True positive	True negative
PBAT_S45_B5	good	-1(p12-q44,~99M),+16,XX	+16,XX	-1,+16,XX	+16,XX	True positive	True negative	+16,XX	True positive	True negative	+16,XX	True positive	True negative	-1,+16,XX	True positive	True negative	-1,+16,XX	True positive	True negative	+16,XX	True positive	True negative	+16,XX	True positive	True negative	-1,+16,XX	True positive	True negative	-1,+16,XX	True positive	True negative
PBAT_S46_B5	chr5 good	+5,-9(q21.12-q34.3,~67M),XX	+5,XXX	+5,-7,XX	+5,XX	True positive	True negative	46,XX	False negative	True negative	+5,XX	True positive	True negative	+5,-9,XX	True positive	True negative	+5,-9,-18,XX	True positive	False positive	46,XX	False negative	True negative	+5,XX	True positive	True negative	+5,-9,XX	True positive	True negative	+5,-9,-18,XX	True positive	True negative
PBAT_S52_B5_chr2	good	-2,-11,XX	-2,XX	-2,XX	-2,XX	True positive	True negative	46,XX	False negative	True negative	-2,XX	True positive	True negative	-2,-11,XX	True positive	True negative	-2,-11,XX	True positive	True negative	46,XX	False negative	True negative	-2,XX	True positive	True negative	-2,-11,XX	True positive	True negative	-2,-11,XX	True positive	True negative
PBAT_S52_B5_chr11	good	-2,-11,XX	-2,XX	-2,XX	-2,XX	False negative	True negative	46,XX	False negative	True negative	-2,XX	False negative	True negative	-2,-11,XX	True positive	True negative	-2,-11,XX	True positive	True negative	46,XX	False negative	True negative	-2,XX	False negative	True negative	-2,-11,XX	False negative	True negative	-2,-11,XX	False negative	True negative
PBAT_S53_B5_chr16	good	-16,+18,XY	-16,+18,XY	-16,+18,XY	-16,+18,XY	True positive	True negative	-16,+18,XY	True positive	True negative	-16,+18,XY	True positive	True negative	-16,+18,XY	True positive	True negative	-16,+18,XY	True positive	True negative	-16,+18,XY	True positive	True negative	-16,+18,XY	True positive	True negative	-16,+18,XY	True positive	True negative	-16,+18,XY	True positive	True negative
PBAT_S53_B5_chr18	good	-16,+18,XY	-16,+18,XY	-16,+18,XY	-16,+18,XY	True positive	True negative	-16,+18,XY	True positive	True negative	-16,+18,XY	True positive	True negative	-16,+18,XY	True positive	True negative	-16,+18,XY	True positive	True negative	-16,+18,XY	True positive	True negative	-16,+18,XY	True positive	True negative	-16,+18,XY	True positive	True negative	-16,+18,XY	True positive	True negative
PBAT_S112_B11	good	-22,XY	-22, XY	-15,-18,-22,XY	-15,-22,XY	True positive	False positive	-22,XY	True positive	True negative	-22, XY	True positive	True negative	-22, XY	True positive	True negative	-22, XY	True positive	True negative	-22, XY	True positive	True negative	-22, XY	True positive	True negative	-22, XY	True positive	True negative	-22, XY	True positive	True negative
PBAT_S114_B11	good	-4,XX	-4, XX	-4,+11,+14,+21,XX	-4,+14,XX	True positive	False positive	-4,XX	True positive	True negative	-4, XX	True positive	True negative	-4,XX	True positive	True negative	-4,-9,+14,+17,+18,+21,XX	True positive	False positive	-4,XX	True positive	True negative	-4, XX	True positive	True negative	-4,XX	True positive	True negative	-4,-9,+14,+17,+18,+21,XX	True positive	False positive
PBAT_S136_B12	chr22 good	+5(q21.3-q35.3,~70M),-22,XY	-22,XY	+5,-16,-22,XY	+5,-16,-22,XY	True positive	False positive	-22,XY	True positive	True negative	-22,XY	True positive	True negative	+5,-22,XY	True positive	True negative	+5,-11,-22,XY	True positive	False positive	-22,XY	True positive	True negative	-22,XY	True positive	True negative	+5,-22,XY	True positive	True negative	+5,-11,-22,XY	True positive	True negative
PBAT_S144_B12	good	+6,XX	+6,XX	+6,XX	+6,XX	True positive	True negative	46,XX	False negative	True negative	+6,XX	True positive	True negative	+6,XX	True positive	True negative	+1,+6,-11,-12,-13,-19,XX	True positive	False positive	46,XX	False negative	True negative	+6,XX	True positive	True negative	+6,XX	True positive	True negative	+1,+6,-11,-12,-13,-19,XX	True positive	True negative
PBAT_S172_B14	chr10 good	-10,+13(q21.1-q34,~56M),XY	-10,XY	-10,XY	-10,XY	True positive	True negative	46,XY	False negative	True negative	-10,+13,XY	True positive	True negative	-10,+13,XY	True positive	True negative	-10,+13,XY	True positive	True negative	46,XY	False negative	True negative	-10,+13,XY	True positive	True negative	-10,+13,XY	True positive	True negative	-10,+13,XY	True positive	True negative
PBAT_S173_B14	good	-12,XY	+9(嵌),XY	-12,-15,+21,XY	-12,XY	True positive	True negative	-12,XY	True positive	True negative	-12,XY	True positive	True negative	-12,XY	True positive	True negative	-12,XY	True positive	True negative	-12,XY	True positive	True negative	-12,XY	True positive	True negative	-12,XY	True positive	True negative	-12,XY	True positive	True negative
PBAT_S187_B14	good	-14,XY	+9q13qter,-14,XY	-14,XY	-14,XY	True positive	True negative	-14,XY	True positive	True negative	-14,XY	True positive	True negative	-14,XY	True positive	True negative	-14,XY	True positive	True negative	-14,XY	True positive	True negative	-14,XY	True positive	True negative	-14,XY	True positive	True negative	-14,XY	True positive	True negative
C_Ratio: 50%
sample		SECM(>6)	PGT	Decontamination	Mixing_Decontamination	C&FSensitivity	C&FSpecificity	1.5&2.5	C&ISensitivity	C&ISpecificity	1.6&2.4	C&LSensitivity	C&LSpecificity	1.7&2.3	C&OSensitivity	C&OSpecificity	1.8&2.2	C&RSensitivity	C&RSpecificity	1.5&2.5	Sensitivity	Specificity	1.6&2.4	Sensitivity	Specificity	1.7&2.3	Sensitivity	Specificity	1.8&2.2	Sensitivity	Specificity
PBAT_S5_B1	good	-13,XY	-13,XY	-13,XY	-13,XY	True positive	True negative	46,XX	False negative	True negative	46,XY	False negative	True negative	-13,XY	True positive	True negative	-13,XY	True positive	True negative	46,XX	False negative	True negative	46,XY	False negative	True negative	-13,XY	True positive	True negative	-13,XY	True positive	True negative
PBAT_S24_B5_chr15	good	+15,-22,XX	+15,-22,XX	-22,XX	-22,XX	False negative	True negative	-22,XX	False negative	True negative	+15,-22,XX	True positive	True negative	+15,-22,XX	True positive	True negative	+15,-22,XX	True positive	True negative	-22,XX	False negative	True negative	+15,-22,XX	False negative	True negative	+15,-22,XX	False negative	True negative	+15,-22,XX	False negative	True negative
PBAT_S24_B5_chr22	good	+15,-22,XX	+15,-22,XX	-22,XX	-22,XX	True positive	True negative	-22,XX	True positive	True negative	+15,-22,XX	True positive	True negative	+15,-22,XX	True positive	True negative	+15,-22,XX	True positive	True negative	-22,XX	True positive	True negative	+15,-22,XX	True positive	True negative	+15,-22,XX	True positive	True negative	+15,-22,XX	True positive	True negative
PBAT_S45_B5	good	-1(p12-q44,~99M),+16,XX	+16,XX	-1,+16,XX	+16,XX	True positive	True negative	46,XX	False negative	True negative	+16,XX	True positive	True negative	+16,XX	True positive	True negative	-1,+16,XX	True positive	True negative	46,XX	False negative	True negative	+16,XX	True positive	True negative	+16,XX	True positive	True negative	-1,+16,XX	True positive	True negative
PBAT_S46_B5	chr5 good	+5,-9(q21.12-q34.3,~67M),XX	+5,XXX	+5,-7,XX	+5,XX	True positive	True negative	46,XX	False negative	True negative	46,XX	False negative	True negative	+5,XX	True positive	True negative	+5,-9,-18,XX	True positive	False positive	46,XX	False negative	True negative	46,XX	False negative	True negative	+5,XX	True positive	True negative	+5,-9,-18,XX	True positive	True negative
PBAT_S52_B5_chr2	good	-2,-11,XX	-2,XX	-2,XX	-2,XX	True positive	True negative	46,XX	False negative	True negative	46,XX	False negative	True negative	-2,XX	True positive	True negative	-2,-11,XX	True positive	True negative	46,XX	False negative	True negative	46,XX	False negative	True negative	-2,XX	True positive	True negative	-2,-11,XX	True positive	True negative
PBAT_S52_B5_chr11	good	-2,-11,XX	-2,XX	-2,XX	-2,XX	False negative	True negative	46,XX	False negative	True negative	46,XX	False negative	True negative	-2,XX	False negative	True negative	-2,-11,XX	True positive	True negative	46,XX	False negative	True negative	46,XX	False negative	True negative	-2,XX	False negative	True negative	-2,-11,XX	False negative	True negative
PBAT_S53_B5_chr16	good	-16,+18,XY	-16,+18,XY	-16,+18,XY	-16,+18,XY	True positive	True negative	+18,XY	False negative	True negative	-16,+18,XY	True positive	True negative	-16,+18,XY	True positive	True negative	-16,+18,XY	True positive	True negative	+18,XY	False negative	True negative	-16,+18,XY	True positive	True negative	-16,+18,XY	True positive	True negative	-16,+18,XY	True positive	True negative
PBAT_S53_B5_chr18	good	-16,+18,XY	-16,+18,XY	-16,+18,XY	-16,+18,XY	True positive	True negative	+18,XY	True positive	True negative	-16,+18,XY	True positive	True negative	-16,+18,XY	True positive	True negative	-16,+18,XY	True positive	True negative	+18,XY	True positive	True negative	-16,+18,XY	True positive	True negative	-16,+18,XY	True positive	True negative	-16,+18,XY	True positive	True negative
PBAT_S112_B11	good	-22,XY	-22, XY	-15,-18,-22,XY	-22,XY	True positive	True negative	46,XX	False negative	True negative	-22, XY	True positive	True negative	-22, XY	True positive	True negative	-22, XY	True positive	True negative	46,XX	False negative	True negative	-22, XY	True positive	True negative	-22, XY	True positive	True negative	-22, XY	True positive	True negative
PBAT_S114_B11	good	-4,XX	-4, XX	-4,+11,+14,+21,XX	-4,+14,XX	True positive	False positive	46,XX	False negative	True negative	46,XX	False negative	True negative	-4,XX	True positive	True negative	-4,-9,+21,XX	True positive	False positive	46,XX	False negative	True negative	46,XX	False negative	True negative	-4,XX	True positive	True negative	-4,-9,+21,XX	True positive	True negative
PBAT_S136_B12	chr22 good	+5(q21.3-q35.3,~70M),-22,XY	-22,XY	+5,-16,-22,XY	+5,-16,-22,XY	True positive	False positive	46,XX	False negative	True negative	-22,XY	True positive	True negative	-22,XY	True positive	True negative	+5,-22,XY	True positive	True negative	46,XX	False negative	True negative	-22,XY	True positive	True negative	-22,XY	True positive	True negative	+5,-22,XY	True positive	True negative
PBAT_S144_B12	good	+6,XX	+6,XX	+6,XX	+6,XX	True positive	True negative	46,XX	False negative	True negative	46,XX	False negative	True negative	+6,XX	True positive	True negative	+6,XX	True positive	True negative	46,XX	False negative	True negative	46,XX	False negative	True negative	+6,XX	True positive	True negative	+6,XX	True positive	True negative
PBAT_S172_B14	chr10 good	-10,+13(q21.1-q34,~56M),XY	-10,XY	-10,XY	-10,XY	True positive	True negative	46,XX	False negative	True negative	46,XY	False negative	True negative	-10,+13,XY	True positive	True negative	-10,+13,XY	True positive	True negative	46,XX	False negative	True negative	46,XY	False negative	True negative	-10,+13,XY	True positive	True negative	-10,+13,XY	True positive	True negative
PBAT_S173_B14	good	-12,XY	+9(嵌),XY	-12,-15,+21,XY	-12,XY	True positive	True negative	46,XX	False negative	True negative	-12,XY	True positive	True negative	-12,XY	True positive	True negative	-12,XY	True positive	True negative	46,XX	False negative	True negative	-12,XY	True positive	True negative	-12,XY	True positive	True negative	-12,XY	True positive	True negative
PBAT_S187_B14	good	-14,XY	+9q13qter,-14,XY	-14,XY	-14,XY	True positive	True negative	46,XX	False negative	True negative	-14,XY	True positive	True negative	-14,XY	True positive	True negative	-14,XY	True positive	True negative	46,XX	False negative	True negative	-14,XY	True positive	True negative	-14,XY	True positive	True negative	-14,XY	True positive	True negative
C_Ratio: 75%
sample		SECM(>6)	PGT	Decontamination	Mixing_Decontamination	C&FSensitivity	C&FSpecificity	1.5&2.5	C&ISensitivity	C&ISpecificity	1.6&2.4	C&LSensitivity	C&LSpecificity	1.7&2.3	C&OSensitivity	C&OSpecificity	1.8&2.2	C&RSensitivity	C&RSpecificity	1.5&2.5	Sensitivity	Specificity	1.6&2.4	Sensitivity	Specificity	1.7&2.3	Sensitivity	Specificity	1.8&2.2	Sensitivity	Specificity
PBAT_S5_B1	good	-13,XY	-13,XY	-13,XY	46,XY	False negative	True negative	46,XX	False negative	True negative	46,XX	False negative	True negative	46,XX	False negative	True negative	46,XY	False negative	True negative	46,XX	False negative	True negative	46,XX	False negative	True negative	46,XX	False negative	True negative	46,XY	False negative	True negative
PBAT_S24_B5_chr15	good	+15,-22,XX	+15,-22,XX	-22,XX	-22,XX	False negative	True negative	46,XX	False negative	False positive	46,XX	False negative	True negative	-22,XX	False negative	True negative	+15,-22,XX	True positive	True negative	46,XX	False negative	True negative	46,XX	False negative	True negative	-22,XX	False negative	True negative	+15,-22,XX	False negative	True negative
PBAT_S24_B5_chr22	good	+15,-22,XX	+15,-22,XX	-22,XX	-22,XX	True positive	True negative	46,XX	False negative	False positive	46,XX	False negative	True negative	-22,XX	False negative	True negative	+15,-22,XX	True positive	True negative	46,XX	False negative	True negative	46,XX	False negative	True negative	-22,XX	True positive	True negative	+15,-22,XX	True positive	True negative
PBAT_S45_B5	good	-1(p12-q44,~99M),+16,XX	+16,XX	-1,+16,XX	46,XX	False negative	True negative	46,XX	False negative	True negative	46,XX	False negative	True negative	46,XX	False negative	True negative	+16,XX	True positive	True negative	46,XX	False negative	True negative	46,XX	False negative	True negative	46,XX	False negative	True negative	+16,XX	False negative	True negative
PBAT_S46_B5	chr5 good	+5,-9(q21.12-q34.3,~67M),XX	+5,XXX	+5,-7,XX	46,XX	False negative	True negative	46,XX	False negative	True negative	46,XX	False negative	True negative	46,XX	False negative	True negative	46,XX	False negative	True negative	46,XX	False negative	True negative	46,XX	False negative	True negative	46,XX	False negative	True negative	46,XX	False negative	True negative
PBAT_S52_B5_chr2	good	-2,-11,XX	-2,XX	-2,XX	-2,XX	True positive	True negative	46,XX	False negative	False positive	46,XX	False negative	True negative	46,XX	False negative	True negative	46,XX	False negative	True negative	46,XX	False negative	True negative	46,XX	False negative	True negative	46,XX	False negative	True negative	46,XX	False negative	True negative
PBAT_S52_B5_chr11	good	-2,-11,XX	-2,XX	-2,XX	-2,XX	False negative	True negative	46,XX	False negative	False positive	46,XX	False negative	True negative	46,XX	False negative	True negative	46,XX	False negative	True negative	46,XX	False negative	True negative	46,XX	False negative	True negative	46,XX	False negative	True negative	46,XX	False negative	True negative
PBAT_S53_B5_chr16	good	-16,+18,XY	-16,+18,XY	-16,+18,XY	-16,+18,XY	True positive	True negative	46,XX	False negative	False positive	46,XX	False negative	True negative	+18,XX	False negative	True negative	+18,XY	False negative	True negative	46,XX	False negative	True negative	46,XX	False negative	True negative	+18,XX	False negative	True negative	+18,XY	False negative	True negative
PBAT_S53_B5_chr18	good	-16,+18,XY	-16,+18,XY	-16,+18,XY	-16,+18,XY	True positive	True negative	46,XX	False negative	False positive	46,XX	False negative	True negative	+18,XX	False negative	True negative	+18,XY	True positive	True negative	46,XX	False negative	True negative	46,XX	False negative	True negative	+18,XX	True positive	True negative	+18,XY	True positive	True negative
PBAT_S112_B11	good	-22,XY	-22, XY	-15,-18,-22,XY	46,XX	False negative	True negative	46,XX	False negative	True negative	46,XX	False negative	True negative	46,XX	False negative	True negative	-22, XY	True positive	True negative	46,XX	False negative	True negative	46,XX	False negative	True negative	46,XX	False negative	True negative	-22, XY	False negative	True negative
PBAT_S114_B11	good	-4,XX	-4, XX	-4,+11,+14,+21,XX	46,XX	False negative	True negative	46,XX	False negative	True negative	46,XX	False negative	True negative	46,XX	False negative	True negative	46,XX	False negative	True negative	46,XX	False negative	True negative	46,XX	False negative	True negative	46,XX	False negative	True negative	46,XX	False negative	True negative
PBAT_S136_B12	chr22 good	+5(q21.3-q35.3,~70M),-22,XY	-22,XY	+5,-16,-22,XY	+5,-22,XX	True positive	True negative	46,XX	False negative	False positive	46,XX	False negative	True negative	46,XX	False negative	True negative	-22,XY	True positive	True negative	46,XX	False negative	True negative	46,XX	False negative	True negative	46,XX	False negative	True negative	-22,XY	True positive	True negative
PBAT_S144_B12	good	+6,XX	+6,XX	+6,XX	46,XX	False negative	True negative	46,XX	False negative	True negative	46,XX	False negative	True negative	46,XX	False negative	True negative	46,XX	False negative	True negative	46,XX	False negative	True negative	46,XX	False negative	True negative	46,XX	False negative	True negative	46,XX	False negative	True negative
PBAT_S172_B14	chr10 good	-10,+13(q21.1-q34,~56M),XY	-10,XY	-10,XY	46,XX	False negative	True negative	46,XX	False negative	True negative	46,XX	False negative	True negative	46,XX	False negative	True negative	46,XY	False negative	True negative	46,XX	False negative	True negative	46,XX	False negative	True negative	46,XX	False negative	True negative	46,XY	False negative	True negative
PBAT_S173_B14	good	-12,XY	+9(嵌),XY	-12,-15,+21,XY	-12,XX	True positive	True negative	46,XX	False negative	False positive	46,XX	False negative	True negative	46,XX	False negative	True negative	-12,XY	True positive	True negative	46,XX	False negative	True negative	46,XX	False negative	True negative	46,XX	False negative	True negative	-12,XY	True positive	True negative
PBAT_S187_B14	good	-14,XY	+9q13qter,-14,XY	-14,XY	-14,XX	True positive	True negative	46,XX	False negative	False positive	46,XX	False negative	True negative	46,XX	False negative	True negative	-14,XY	True positive	True negative	46,XX	False negative	True negative	46,XX	False negative	True negative	46,XX	False negative	True negative	-14,XY	True positive	True negative
C_Ratio: 90%
sample		SECM(>6)	PGT	Decontamination	Mixing_Decontamination	C&FSensitivity	C&FSpecificity	1.5&2.5	C&ISensitivity	C&ISpecificity	1.6&2.4	C&LSensitivity	C&LSpecificity	1.7&2.3	C&OSensitivity	C&OSpecificity	1.8&2.2	C&RSensitivity	C&RSpecificity	1.5&2.5	Sensitivity	Specificity	1.6&2.4	Sensitivity	Specificity	1.7&2.3	Sensitivity	Specificity	1.8&2.2	Sensitivity	Specificity
PBAT_S5_B1	good	-13,XY	-13,XY	-13,XY	46,XX	False negative	True negative	46,XX	False negative	True negative	46,XX	False negative	True negative	46,XX	False negative	True negative	46,XY	False negative	True negative	46,XX	False negative	True negative	46,XX	False negative	True negative	46,XX	False negative	True negative	46,XY	False negative	True negative
PBAT_S24_B5_chr15	good	+15,-22,XX	+15,-22,XX	-22,XX	-22,XX	False negative	True negative	46,XX	False negative	True negative	46,XX	False negative	True negative	46,XX	False negative	True negative	46,XX	False negative	True negative	46,XX	False negative	True negative	46,XX	False negative	True negative	46,XX	False negative	True negative	46,XX	False negative	True negative
PBAT_S24_B5_chr22	good	+15,-22,XX	+15,-22,XX	-22,XX	-22,XX	True positive	True negative	46,XX	False negative	False positive	46,XX	False negative	True negative	46,XX	False negative	True negative	46,XX	False negative	True negative	46,XX	False negative	True negative	46,XX	False negative	True negative	46,XX	False negative	True negative	46,XX	False negative	True negative
PBAT_S45_B5	good	-1(p12-q44,~99M),+16,XX	+16,XX	-1,+16,XX	46,XX	False negative	True negative	46,XX	False negative	True negative	46,XX	False negative	True negative	46,XX	False negative	True negative	46,XX	False negative	True negative	46,XX	False negative	True negative	46,XX	False negative	True negative	46,XX	False negative	True negative	46,XX	False negative	True negative
PBAT_S46_B5	chr5 good	+5,-9(q21.12-q34.3,~67M),XX	+5,XXX	+5,-7,XX	46,XX	False negative	True negative	46,XX	False negative	True negative	46,XX	False negative	True negative	46,XX	False negative	True negative	46,XX	False negative	True negative	46,XX	False negative	True negative	46,XX	False negative	True negative	46,XX	False negative	True negative	46,XX	False negative	True negative
PBAT_S52_B5_chr2	good	-2,-11,XX	-2,XX	-2,XX	46,XX	False negative	True negative	46,XX	False negative	True negative	46,XX	False negative	True negative	46,XX	False negative	True negative	46,XX	False negative	True negative	46,XX	False negative	True negative	46,XX	False negative	True negative	46,XX	False negative	True negative	46,XX	False negative	True negative
PBAT_S52_B5_chr11	good	-2,-11,XX	-2,XX	-2,XX	46,XX	False negative	True negative	46,XX	False negative	True negative	46,XX	False negative	True negative	46,XX	False negative	True negative	46,XX	False negative	True negative	46,XX	False negative	True negative	46,XX	False negative	True negative	46,XX	False negative	True negative	46,XX	False negative	True negative
PBAT_S53_B5_chr16	good	-16,+18,XY	-16,+18,XY	-16,+18,XY	46,XX	False negative	True negative	46,XX	False negative	True negative	46,XX	False negative	True negative	46,XX	False negative	True negative	46,XY	False negative	True negative	46,XX	False negative	True negative	46,XX	False negative	True negative	46,XX	False negative	True negative	46,XY	False negative	True negative
PBAT_S53_B5_chr18	good	-16,+18,XY	-16,+18,XY	-16,+18,XY	46,XX	False negative	True negative	46,XX	False negative	True negative	46,XX	False negative	True negative	46,XX	False negative	True negative	46,XY	False negative	True negative	46,XX	False negative	True negative	46,XX	False negative	True negative	46,XX	False negative	True negative	46,XY	False negative	True negative
PBAT_S112_B11	good	-22,XY	-22, XY	-15,-18,-22,XY	46,XX	False negative	True negative	46,XX	False negative	True negative	46,XX	False negative	True negative	46,XX	False negative	True negative	46,XY	False negative	True negative	46,XX	False negative	True negative	46,XX	False negative	True negative	46,XX	False negative	True negative	46,XY	False negative	True negative
PBAT_S114_B11	good	-4,XX	-4, XX	-4,+11,+14,+21,XX	46,XX	False negative	True negative	46,XX	False negative	True negative	46,XX	False negative	True negative	46,XX	False negative	True negative	46,XX	False negative	True negative	46,XX	False negative	True negative	46,XX	False negative	True negative	46,XX	False negative	True negative	46,XX	False negative	True negative
PBAT_S136_B12	chr22 good	+5(q21.3-q35.3,~70M),-22,XY	-22,XY	+5,-16,-22,XY	46,XX	False negative	True negative	46,XX	False negative	True negative	46,XX	False negative	True negative	46,XX	False negative	True negative	46,XY	False negative	True negative	46,XX	False negative	True negative	46,XX	False negative	True negative	46,XX	False negative	True negative	46,XY	False negative	True negative
PBAT_S144_B12	good	+6,XX	+6,XX	+6,XX	46,XX	False negative	True negative	46,XX	False negative	True negative	46,XX	False negative	True negative	46,XX	False negative	True negative	46,XX	False negative	True negative	46,XX	False negative	True negative	46,XX	False negative	True negative	46,XX	False negative	True negative	46,XX	False negative	True negative
PBAT_S172_B14	chr10 good	-10,+13(q21.1-q34,~56M),XY	-10,XY	-10,XY	46,XX	False negative	True negative	46,XX	False negative	True negative	46,XX	False negative	True negative	46,XX	False negative	True negative	46,XY	False negative	True negative	46,XX	False negative	True negative	46,XX	False negative	True negative	46,XX	False negative	True negative	46,XY	False negative	True negative
PBAT_S173_B14	good	-12,XY	+9(嵌),XY	-12,-15,+21,XY	46,XX	False negative	True negative	46,XX	False negative	True negative	46,XX	False negative	True negative	46,XX	False negative	True negative	46,XY	False negative	True negative	46,XX	False negative	True negative	46,XX	False negative	True negative	46,XX	False negative	True negative	46,XY	False negative	True negative
PBAT_S187_B14	good	-14,XY	+9q13qter,-14,XY	-14,XY	-14,XX	True positive	True negative	46,XX	False negative	False positive	46,XX	False negative	True negative	46,XX	False negative	True negative	46,XX	False negative	True negative	46,XX	False negative	True negative	46,XX	False negative	True negative	46,XX	False negative	True negative	46,XX	False negative	True negative
#ADD good a little partial
C_Ratio: 20%																				后续均为3列比较
sample		SECM(>6)	PGT	Decontamination	Mixing_Decontamination	C&FSensitivity	C&FSpecificity	1.5&2.5	C&ISensitivity	C&ISpecificity	1.6&2.4	C&LSensitivity	C&LSpecificity	1.7&2.3	C&OSensitivity	C&OSpecificity	1.8&2.2	C&RSensitivity	C&RSpecificity	1.5&2.5	Sensitivity	Specificity	1.6&2.4	Sensitivity	Specificity	1.7&2.3	Sensitivity	Specificity	1.8&2.2	Sensitivity	Specificity
PBAT_S92_B10	#ADD good a little partial	-22,XY	-22, XY	-22, XY	-22,XY	True positive	True negative	-22,XX	True positive	True negative	-22,XX	True positive	True negative	-22,XY	True positive	True negative	-22,XY	True positive	True negative	-22,XX	True positive	True negative	-22,XX	True positive	True negative	-22,XY	True positive	True negative	-22,XY	True positive	True negative
PBAT_S113_B11	#ADD good a little partial	+3,XX	+3, XX	+3, XX	+3,XX	True positive	True negative	46,XX	False negative	True negative	+3,XX	True positive	True negative	+3,XX	True positive	True negative	+3,XX	True positive	True negative	46,XX	False negative	True negative	+3,XX	False negative	True negative	+3,XX	True positive	True negative	+3,XX	True positive	True negative
PBAT_S122_B11	#ADD good a little partial	+18,XX	+18, XX	+18, XX	+18,XX	True positive	True negative	+18,XX	True positive	True negative	+18,XX	True positive	True negative	+18,XX	True positive	True negative	-4,+18,XX	True positive	False positive	+18,XX	True positive	True negative	+18,XX	True positive	True negative	+18,XX	True positive	True negative	-4,+18,XX	True positive	True negative
PBAT_S137_B12	#ADD good a little partial	+7,XX	46,XX	-2,+20,-22,XX	-13,-22,XX	False negative	False positive	46,XX	False negative	True negative	+7,XX	True positive	True negative	+7,XX	True positive	True negative	+7,-9,-19,XX	True positive	False positive	46,XX	False negative	True negative	+7,XX	False negative	True negative	+7,XX	False negative	True negative	+7,-9,-19,XX	False negative	True negative
PBAT_S143_B12	#ADD good a little partial	+22,XX	+22,XX	+22,XX	+22,XX	True positive	True negative	+22,XX	True positive	True negative	+22,XX	True positive	True negative	+22,XX	True positive	True negative	+22,XX	True positive	True negative	+22,XX	True positive	True negative	+22,XX	True positive	True negative	+22,XX	True positive	True negative	+22,XX	True positive	True negative
PBAT_S169_B13	#ADD good a little partial	-6,-12(q21.31-q24.33,~51M),+13,XY	-6,+13,XY	-6,-12,+13,XY	-6,-12,+13,XY	True positive	True negative	-6,-12,+13,XY	True positive	True negative	-6,+12,-12,+13,XY	True positive	False positive	-6,+12,-12,+13,XY	True positive	False positive	-6,+12,-12,+13,XY	True positive	False positive	-6,-12,+13,XY	True positive	True negative	-6,+12,-12,+13,XY	True positive	True negative	-6,+12,-12,+13,XY	True positive	True negative	-6,+12,-12,+13,XY	True positive	True negative
PBAT_S192_B14	#ADD good a little partial	-4,XY	-4,XY	-4,XY	-4,XY	True positive	True negative	-4,XY	True positive	True negative	-4,XY	True positive	True negative	-4,XY	True positive	True negative	-4,XY	True positive	True negative	-4,XY	True positive	True negative	-4,XY	True positive	True negative	-4,XY	True positive	True negative	-4,XY	True positive	True negative
C_Ratio: 33%
sample		SECM(>6)	PGT	Decontamination	Mixing_Decontamination	C&FSensitivity	C&FSpecificity	1.5&2.5	C&ISensitivity	C&ISpecificity	1.6&2.4	C&LSensitivity	C&LSpecificity	1.7&2.3	C&OSensitivity	C&OSpecificity	1.8&2.2	C&RSensitivity	C&RSpecificity	1.5&2.5	Sensitivity	Specificity	1.6&2.4	Sensitivity	Specificity	1.7&2.3	Sensitivity	Specificity	1.8&2.2	Sensitivity	Specificity
PBAT_S92_B10	#ADD good a little partial	-22,XY	-22, XY	-22, XY	-22,XY	True positive	True negative	-22,XX	True positive	True negative	-22,XY	True positive	True negative	-22,XY	True positive	True negative	-22,XY	True positive	True negative	-22,XX	True positive	True negative	-22,XY	True positive	True negative	-22,XY	True positive	True negative	-22,XY	True positive	True negative
PBAT_S113_B11	#ADD good a little partial	+3,XX	+3, XX	+3, XX	+3,XX	True positive	True negative	46,XX	False negative	True negative	46,XX	False negative	True negative	+3,XX	True positive	True negative	+3,XX	True positive	True negative	46,XX	False negative	True negative	46,XX	False negative	True negative	+3,XX	True positive	True negative	+3,XX	True positive	True negative
PBAT_S122_B11	#ADD good a little partial	+18,XX	+18, XX	+18, XX	+18,XX	True positive	True negative	46,XX	False negative	True negative	+18,XX	True positive	True negative	+18,XX	True positive	True negative	-4,+18,XX	True positive	False positive	46,XX	False negative	True negative	+18,XX	True positive	True negative	+18,XX	True positive	True negative	-4,+18,XX	True positive	True negative
PBAT_S137_B12	#ADD good a little partial	+7,XX	46,XX	-2,+20,-22,XX	-22,XX	False negative	False positive	46,XX	False negative	True negative	46,XX	False negative	True negative	+7,XX	True positive	True negative	+7,-9,-19,XX	True positive	False positive	46,XX	False negative	True negative	46,XX	False negative	True negative	+7,XX	False negative	True negative	+7,-9,-19,XX	False negative	True negative
PBAT_S143_B12	#ADD good a little partial	+22,XX	+22,XX	+22,XX	+22,XX	True positive	True negative	46,XX	False negative	True negative	+22,XX	True positive	True negative	+22,XX	True positive	True negative	+22,XX	True positive	True negative	46,XX	False negative	True negative	+22,XX	True positive	True negative	+22,XX	True positive	True negative	+22,XX	True positive	True negative
PBAT_S169_B13	#ADD good a little partial	-6,-12(q21.31-q24.33,~51M),+13,XY	-6,+13,XY	-6,-12,+13,XY	-6,-12,+13,XY	True positive	True negative	-12,+13,XY	True positive	True negative	-6,-12,+13,XY	True positive	True negative	-6,+12,-12,+13,XY	True positive	False positive	-6,+12,-12,+13,XY	True positive	False positive	-12,+13,XY	True positive	True negative	-6,-12,+13,XY	True positive	True negative	-6,+12,-12,+13,XY	True positive	True negative	-6,+12,-12,+13,XY	True positive	True negative
PBAT_S192_B14	#ADD good a little partial	-4,XY	-4,XY	-4,XY	-4,XY	True positive	True negative	46,XY	False negative	True negative	46,XY	False negative	True negative	-4,XY	True positive	True negative	-4,XY	True positive	True negative	46,XY	False negative	True negative	46,XY	False negative	True negative	-4,XY	True positive	True negative	-4,XY	True positive	True negative
C_Ratio: 50%
sample		SECM(>6)	PGT	Decontamination	Mixing_Decontamination	C&FSensitivity	C&FSpecificity	1.5&2.5	C&ISensitivity	C&ISpecificity	1.6&2.4	C&LSensitivity	C&LSpecificity	1.7&2.3	C&OSensitivity	C&OSpecificity	1.8&2.2	C&RSensitivity	C&RSpecificity	1.5&2.5	Sensitivity	Specificity	1.6&2.4	Sensitivity	Specificity	1.7&2.3	Sensitivity	Specificity	1.8&2.2	Sensitivity	Specificity
PBAT_S92_B10	#ADD good a little partial	-22,XY	-22, XY	-22, XY	-22,XX	True positive	True negative	46,XX	False negative	True negative	-22,XX	True positive	True negative	-22,XY	True positive	True negative	-22,XY	True positive	True negative	46,XX	False negative	True negative	-22,XX	True positive	True negative	-22,XY	True positive	True negative	-22,XY	True positive	True negative
PBAT_S113_B11	#ADD good a little partial	+3,XX	+3, XX	+3, XX	46,XX	False negative	True negative	46,XX	False negative	True negative	46,XX	False negative	True negative	46,XX	True positive	True negative	+3,XX	True positive	True negative	46,XX	False negative	True negative	46,XX	False negative	True negative	46,XX	False negative	True negative	+3,XX	False negative	True negative
PBAT_S122_B11	#ADD good a little partial	+18,XX	+18, XX	+18, XX	+18,XX	True positive	True negative	46,XX	False negative	True negative	46,XX	False negative	True negative	+18,XX	True positive	True negative	+18,XX	True positive	True negative	46,XX	False negative	True negative	46,XX	False negative	True negative	+18,XX	True positive	True negative	+18,XX	True positive	True negative
PBAT_S137_B12	#ADD good a little partial	+7,XX	46,XX	-2,+20,-22,XX	-22,XX	False negative	False positive	46,XX	False negative	True negative	46,XX	False negative	True negative	46,XX	True positive	True negative	+7,XX	True positive	True negative	46,XX	False negative	True negative	46,XX	False negative	True negative	46,XX	False negative	True negative	+7,XX	False negative	True negative
PBAT_S143_B12	#ADD good a little partial	+22,XX	+22,XX	+22,XX	+22,XX	True positive	True negative	46,XX	False negative	True negative	46,XX	False negative	True negative	+22,XX	True positive	True negative	+22,XX	True positive	True negative	46,XX	False negative	True negative	46,XX	False negative	True negative	+22,XX	True positive	True negative	+22,XX	True positive	True negative
PBAT_S169_B13	#ADD good a little partial	-6,-12(q21.31-q24.33,~51M),+13,XY	-6,+13,XY	-6,-12,+13,XY	-6,-12,+13,XY	True positive	True negative	46,XX	False negative	True negative	-12,XY	True positive	True negative	-6,-12,+13,XY	True positive	True negative	-6,-12,+13,XY	True positive	True negative	46,XX	False negative	True negative	-12,XY	True positive	True negative	-6,-12,+13,XY	True positive	True negative	-6,-12,+13,XY	True positive	True negative
PBAT_S192_B14	#ADD good a little partial	-4,XY	-4,XY	-4,XY	-4,XY	True positive	True negative	46,XX	False negative	True negative	46,XX	False negative	True negative	-4,XY	True positive	True negative	-4,XY	True positive	True negative	46,XX	False negative	True negative	46,XX	False negative	True negative	-4,XY	True positive	True negative	-4,XY	True positive	True negative
C_Ratio: 75%
sample		SECM(>6)	PGT	Decontamination	Mixing_Decontamination	C&FSensitivity	C&FSpecificity	1.5&2.5	C&ISensitivity	C&ISpecificity	1.6&2.4	C&LSensitivity	C&LSpecificity	1.7&2.3	C&OSensitivity	C&OSpecificity	1.8&2.2	C&RSensitivity	C&RSpecificity	1.5&2.5	Sensitivity	Specificity	1.6&2.4	Sensitivity	Specificity	1.7&2.3	Sensitivity	Specificity	1.8&2.2	Sensitivity	Specificity
PBAT_S92_B10	#ADD good a little partial	-22,XY	-22, XY	-22, XY	-22,XX	True positive	True negative	46,XX	False negative	True negative	46,XX	False negative	True negative	46,XX	False negative	True negative	-22,XX	True positive	True negative	46,XX	False negative	True negative	46,XX	False negative	True negative	46,XX	False negative	True negative	-22,XX	True positive	True negative
PBAT_S113_B11	#ADD good a little partial	+3,XX	+3, XX	+3, XX	46,XX	False negative	True negative	46,XX	False negative	True negative	46,XX	False negative	True negative	46,XX	False negative	True negative	+3,XX	True positive	True negative	46,XX	False negative	True negative	46,XX	False negative	True negative	46,XX	False negative	True negative	+3,XX	False negative	True negative
PBAT_S122_B11	#ADD good a little partial	+18,XX	+18, XX	+18, XX	46,XX	False negative	True negative	46,XX	False negative	True negative	46,XX	False negative	True negative	46,XX	False negative	True negative	46,XX	False negative	True negative	46,XX	False negative	True negative	46,XX	False negative	True negative	46,XX	False negative	True negative	46,XX	False negative	True negative
PBAT_S137_B12	#ADD good a little partial	+7,XX	46,XX	-2,+20,-22,XX	-22,XX	False negative	False positive	46,XX	False negative	True negative	46,XX	False negative	True negative	46,XX	False negative	True negative	46,XX	False negative	True negative	46,XX	False negative	True negative	46,XX	False negative	True negative	46,XX	False negative	True negative	46,XX	False negative	True negative
PBAT_S143_B12	#ADD good a little partial	+22,XX	+22,XX	+22,XX	46,XX	False negative	True negative	46,XX	False negative	True negative	46,XX	False negative	True negative	46,XX	False negative	True negative	46,XX	False negative	True negative	46,XX	False negative	True negative	46,XX	False negative	True negative	46,XX	False negative	True negative	46,XX	False negative	True negative
PBAT_S169_B13	#ADD good a little partial	-6,-12(q21.31-q24.33,~51M),+13,XY	-6,+13,XY	-6,-12,+13,XY	-12,XX	True positive	True negative	46,XX	False negative	True negative	46,XX	False negative	True negative	46,XX	False negative	True negative	-12,+13,XY	True positive	True negative	46,XX	False negative	True negative	46,XX	False negative	True negative	46,XX	False negative	True negative	-12,+13,XY	True positive	True negative
PBAT_S192_B14	#ADD good a little partial	-4,XY	-4,XY	-4,XY	46,XX	False negative	True negative	46,XX	False negative	True negative	46,XX	False negative	True negative	46,XX	False negative	True negative	46,XY	False negative	True negative	46,XX	False negative	True negative	46,XX	False negative	True negative	46,XX	False negative	True negative	46,XY	False negative	True negative
C_Ratio: 90%
sample		SECM(>6)	PGT	Decontamination	Mixing_Decontamination	C&FSensitivity	C&FSpecificity	1.5&2.5	C&ISensitivity	C&ISpecificity	1.6&2.4	C&LSensitivity	C&LSpecificity	1.7&2.3	C&OSensitivity	C&OSpecificity	1.8&2.2	C&RSensitivity	C&RSpecificity	1.5&2.5	Sensitivity	Specificity	1.6&2.4	Sensitivity	Specificity	1.7&2.3	Sensitivity	Specificity	1.8&2.2	Sensitivity	Specificity
PBAT_S92_B10	#ADD good a little partial	-22,XY	-22, XY	-22, XY	-22,XX	True positive	True negative	46,XX	False negative	True negative	46,XX	False negative	True negative	46,XX	False negative	True negative	46,XX	False negative	True negative	46,XX	False negative	True negative	46,XX	False negative	True negative	46,XX	False negative	True negative	46,XX	False negative	True negative
PBAT_S113_B11	#ADD good a little partial	+3,XX	+3, XX	+3, XX	46,XX	False negative	True negative	46,XX	False negative	True negative	46,XX	False negative	True negative	46,XX	False negative	True negative	46,XX	False negative	True negative	46,XX	False negative	True negative	46,XX	False negative	True negative	46,XX	False negative	True negative	46,XX	False negative	True negative
PBAT_S122_B11	#ADD good a little partial	+18,XX	+18, XX	+18, XX	46,XX	False negative	True negative	46,XX	False negative	True negative	46,XX	False negative	True negative	46,XX	False negative	True negative	46,XX	False negative	True negative	46,XX	False negative	True negative	46,XX	False negative	True negative	46,XX	False negative	True negative	46,XX	False negative	True negative
PBAT_S137_B12	#ADD good a little partial	+7,XX	46,XX	-2,+20,-22,XX	46,XX	False negative	True negative	46,XX	False negative	True negative	46,XX	False negative	True negative	46,XX	False negative	True negative	46,XX	False negative	True negative	46,XX	False negative	True negative	46,XX	False negative	True negative	46,XX	False negative	True negative	46,XX	False negative	True negative
PBAT_S143_B12	#ADD good a little partial	+22,XX	+22,XX	+22,XX	46,XX	False negative	True negative	46,XX	False negative	True negative	46,XX	False negative	True negative	46,XX	False negative	True negative	46,XX	False negative	True negative	46,XX	False negative	True negative	46,XX	False negative	True negative	46,XX	False negative	True negative	46,XX	False negative	True negative
PBAT_S169_B13	#ADD good a little partial	-6,-12(q21.31-q24.33,~51M),+13,XY	-6,+13,XY	-6,-12,+13,XY	46,XX	False negative	True negative	46,XX	False negative	True negative	46,XX	False negative	True negative	46,XX	False negative	True negative	46,XX	False negative	True negative	46,XX	False negative	True negative	46,XX	False negative	True negative	46,XX	False negative	True negative	46,XX	False negative	True negative
PBAT_S192_B14	#ADD good a little partial	-4,XY	-4,XY	-4,XY	46,XX	False negative	True negative	46,XX	False negative	True negative	46,XX	False negative	True negative	46,XX	False negative	True negative	46,XY	False negative	True negative	46,XX	False negative	True negative	46,XX	False negative	True negative	46,XX	False negative	True negative	46,XY	False negative	True negative
#ADD other samples	UNUSE
mix_S34_0.25
sample		SEM(>6)	PGT	Decontamination	Mixing_Decontamination	C&FSensitivity	C&FSpecificity	1.5&2.5	C&ISensitivity	C&ISpecificity	1.6&2.4			1.7&2.3			1.8&2.2			1.5&2.5	Sensitivity	Specificity	1.6&2.4	Sensitivity	Specificity	1.7&2.3	Sensitivity	Specificity	1.8&2.2	Sensitivity	Specificity
PBAT_S4_B1	not good partial	+6(p25.3-q26,~155M),-7(p14.3-q11.21,~29M),XX	46,XX	46,XX	46,XX	False negative	True negative	46,XX	False negative	True negative	46,XX			+6,XX			+1,+6,-16,XY			46,XX	False negative	True negative	46,XX	False negative	True negative	+6,XX	False negative	True negative	+1,+6,-16,XY	False negative	True negative
PBAT_S29_B5	not good partial	+16(p13.3-p12.1,~25M),-22,XY	+13q21-qter,-22,XY	-3,+7,-22,XY	+7,-22,XY	True positive	False positive	-22,XY	True positive	True negative	-3,-22,XY			-3,+7,+16,-22,XY			-3,+4,+7,+16,+18,+20,-22,XY			-22,XY	True positive	True negative	-3,-22,XY	True positive	True negative	-3,+7,+16,-22,XY	True positive	True negative	-3,+4,+7,+16,+18,+20,-22,XY	True positive	True negative
PBAT_S36_B5	not good partial	+3(q26.2-q29,~29M),+15(q13.3-q24.1,~39M),XY	+15,XY	+3,+5,+7,-8,+12,+15,XY	+3,-8,+15,XY	True positive	False positive	46,XY	False negative	True negative	+3,+15,XY			+3,-5,-11,+15,XY			+3,-10,-11,+15,-21,XY			46,XY	False negative	True negative	+3,+15,XY	True positive	True negative	+3,-5,-11,+15,XY	True positive	True negative	+3,-10,-11,+15,-21,XY	True positive	True negative
PBAT_S95_B10	strange	-5(q23.1-q35.3,~65M),XX	46,XX	-7,-9,-14,-17,XY	-5,-14,-17,XX	True positive	False positive	+5,XX	True positive	False positive	+5,XX			+5,XX			+5,-11,-19,XY			+5,XX	False negative	True negative	+5,XX	False negative	True negative	+5,XX	False negative	True negative	+5,-11,-19,XY	False negative	True negative
PBAT_S139_B12	partial	-1(p36.33-p31.2,~66M),-7(q22.1-q36.3,~55M),XY	46,XY	-7,XY	-7,XY	True positive	True negative	46,XY	False negative	True negative	-1,-7,XY			-1,-7,XY			-1,-7,XY			46,XY	False negative	True negative	-1,-7,XY	True positive	True negative	-1,-7,XY	True positive	True negative	-1,-7,XY	True positive	True negative
PBAT_S153_B13	partial	-5(q21.3-q35.3,~72M),XY	46,XY	-5,XY	46,XY	False negative	True negative	46,XY	False negative	True negative	-5,XY			-5,XY			-5,XY			46,XY	False negative	True negative	-5,XY	False negative	True negative	-5,XY	False negative	True negative	-5,XY	False negative	True negative
PBAT_S184_B14	not good	+2,-7,-13(p13-p11.1,~34M),XX	46,XX	+2,-7,-11,-13,-14,+15,+16,XX	+2,-7,-11,-13,+15,+16,XX	True positive	False positive	-13,XX	True positive	True negative	+2,-7,-13,XX			+2,-7,-13,+16,XX			+1,+2,-4,-7,-9,-10,-11,-12,-13,+15,+16,-20,XX			-13,XX	True positive	True negative	+2,-7,-13,XX	True positive	True negative	+2,-7,-13,+16,XX	True positive	False positive	+1,+2,-4,-7,-9,-10,-11,-12,-13,+15,+16,-20,XX	True positive	False positive
PBAT_S190_B14	not good	-2(p25.3-q37.3,~24M),-6(q25.3-q27,~11M),+22(p13-q13.33,~32M),XX	+6,-8,+22,XX	+1,+12,+17,XX	46,XX	False negative	True negative	+22,XX	True positive	True negative	+22,XX			+1,-14,+17,+22,XX			+1,+6,-14,+17,+22,XX			+22,XX	False negative	True negative	+22,XX	False negative	True negative	+1,-14,+17,+22,XX	False negative	True negative	+1,+6,-14,+17,+22,XX	False negative	True negative
PBAT_S194_B14	not good	+9,XY	46,XY	-5,+7,-8,+9,+14,-15,XY	-5,-8,+9,+14,-15,XY	True positive	False positive	+9,XY	True positive	True negative	+9,XY			+5,-8,+9,+14,XY			-1,+3,-5,+7,-8,+9,+14,-15,+20,-22,XY			+9,XY	True positive	True negative	+9,XY	True positive	True negative	+5,-8,+9,+14,XY	True positive	False positive	-1,+3,-5,+7,-8,+9,+14,-15,+20,-22,XY	True positive	False positive
PBAT_S212_B16	not good, partial	+6(p12.2-q14.1,~20M),-14(q13.3-q32.33,~69M),-17(q21.32-q25.3,~33M),XY	-14q21qter,XY	-14,-17,XY	-14,-17,XY	True positive	True negative	-14,XY	True positive	True negative	-14,-17,XY			-14,-17,XY			-14,+17,-17,XY			-14,XY	True positive	True negative	-14,-17,XY	True positive	True negative	-14,-17,XY	True positive	True negative	-14,+17,-17,XY	True positive	True negative
mix_S34_0.5
sample		SEM(>6)	PGT	Decontamination	Mixing_Decontamination	C&FSensitivity	C&FSpecificity	1.5&2.5	C&ISensitivity	C&ISpecificity	1.6&2.4			1.7&2.3			1.8&2.2			1.5&2.5	Sensitivity	Specificity	1.6&2.4	Sensitivity	Specificity	1.7&2.3	Sensitivity	Specificity	1.8&2.2	Sensitivity	Specificity
PBAT_S4_B1	not good partial	+6(p25.3-q26,~155M),-7(p14.3-q11.21,~29M),XX	46,XX	46,XX	-9,XX	False negative	False positive	46,XX	False negative	True negative	46,XX			46,XX			+6,XY			46,XX	False negative	True negative	46,XX	False negative	True negative	46,XX	False negative	True negative	+6,XY	False negative	True negative
PBAT_S29_B5	not good partial	+16(p13.3-p12.1,~25M),-22,XY	+13q21-qter,-22,XY	-3,+7,-22,XY	+7,-22,XY	True positive	False positive	46,XY	False negative	True negative	-22,XY			+16,-22,XY			+4,+7,+16,+20,-22,XY			46,XY	False negative	True negative	-22,XY	True positive	True negative	+16,-22,XY	True positive	True negative	+4,+7,+16,+20,-22,XY	True positive	True negative
PBAT_S36_B5	not good partial	+3(q26.2-q29,~29M),+15(q13.3-q24.1,~39M),XY	+15,XY	+3,+5,+7,-8,+12,+15,XY	+3,-8,XY	True positive	False positive	46,XX	False negative	True negative	+15,XY			-11,+15,XY			-11,+15,XY			46,XX	False negative	True negative	+15,XY	False negative	True negative	-11,+15,XY	False negative	True negative	-11,+15,XY	False negative	True negative
PBAT_S95_B10	strange	-5(q23.1-q35.3,~65M),XX	46,XX	-7,-9,-14,-17,XY	-5,-14,-17,XX	True positive	False positive	+5,XX	True positive	False positive	+5,XX			+5,XX			+5,-11,XY			+5,XX	False negative	True negative	+5,XX	False negative	True negative	+5,XX	False negative	True negative	+5,-11,XY	False negative	True negative
PBAT_S139_B12	partial	-1(p36.33-p31.2,~66M),-7(q22.1-q36.3,~55M),XY	46,XY	-7,XY	-7,XY	True positive	True negative	46,XY	False negative	True negative	46,XY			-1,-7,XY			-1,-7,XY			46,XY	False negative	True negative	46,XY	False negative	True negative	-1,-7,XY	True positive	True negative	-1,-7,XY	True positive	True negative
PBAT_S153_B13	partial	-5(q21.3-q35.3,~72M),XY	46,XY	-5,XY	46,XY	False negative	True negative	46,XY	False negative	True negative	46,XY			-5,XY			-5,XY			46,XY	False negative	True negative	46,XY	False negative	True negative	-5,XY	False negative	True negative	-5,XY	False negative	True negative
PBAT_S184_B14	not good	+2,-7,-13(p13-p11.1,~34M),XX	46,XX	+2,-7,-11,-13,-14,+15,+16,XX	-7,-11,-13,-14,+15,XX	True positive	False positive	46,XX	False negative	True negative	-7,XX			+2,-7,-13,+16,XX			+2,-7,-9,-10,-11,-13,+15,+16,-20,XX			46,XX	False negative	True negative	-7,XX	True positive	True negative	+2,-7,-13,+16,XX	True positive	True negative	+2,-7,-9,-10,-11,-13,+15,+16,-20,XX	True positive	False positive
PBAT_S190_B14	not good	-2(p25.3-q37.3,~24M),-6(q25.3-q27,~11M),+22(p13-q13.33,~32M),XX	+6,-8,+22,XX	+1,+12,+17,XX	+12,XX	True positive	False positive	+22,XX	True positive	True negative	+22,XX			+1,-14,+17,+22,XX			+1,+6,-14,+17,+22,XX			+22,XX	False negative	True negative	+22,XX	False negative	True negative	+1,-14,+17,+22,XX	False negative	True negative	+1,+6,-14,+17,+22,XX	False negative	True negative
PBAT_S194_B14	not good	+9,XY	46,XY	-5,+7,-8,+9,+14,-15,XY	-5,-8,+9,+14,-15,XY	True positive	False positive	46,XY	False negative	True negative	+9,XY			-8,+9,+14,XY			-1,-5,-8,+9,+14,+20,-22,XY			46,XY	False negative	True negative	+9,XY	True positive	True negative	-8,+9,+14,XY	True positive	False positive	-1,-5,-8,+9,+14,+20,-22,XY	True positive	False positive
PBAT_S212_B16	not good, partial	+6(p12.2-q14.1,~20M),-14(q13.3-q32.33,~69M),-17(q21.32-q25.3,~33M),XY	-14q21qter,XY	-14,-17,XY	-14,XY	True positive	True negative	46,XY	False negative	True negative	-14,XY			-14,-17,XY			-14,-17,XY			46,XY	False negative	True negative	-14,XY	True positive	True negative	-14,-17,XY	True positive	True negative	-14,-17,XY	True positive	True negative
mix_S34_1
sample		SEM(>6)	PGT	Decontamination	Mixing_Decontamination	C&FSensitivity	C&FSpecificity	1.5&2.5	C&ISensitivity	C&ISpecificity	1.6&2.4			1.7&2.3			1.8&2.2			1.5&2.5	Sensitivity	Specificity	1.6&2.4	Sensitivity	Specificity	1.7&2.3	Sensitivity	Specificity	1.8&2.2	Sensitivity	Specificity
PBAT_S4_B1	not good partial	+6(p25.3-q26,~155M),-7(p14.3-q11.21,~29M),XX	46,XX	46,XX	46,XX	False negative	True negative	46,XX	False negative	True negative	46,XX			46,XX			+6,XX			46,XX	False negative	True negative	46,XX	False negative	True negative	46,XX	False negative	True negative	+6,XX	False negative	True negative
PBAT_S29_B5	not good partial	+16(p13.3-p12.1,~25M),-22,XY	+13q21-qter,-22,XY	-3,+7,-22,XY	-22,XY	True positive	True negative	46,XY	False negative	True negative	46,XY			-22,XY			+16,-22,XY			46,XY	False negative	True negative	46,XY	False negative	True negative	-22,XY	True positive	True negative	+16,-22,XY	True positive	True negative
PBAT_S36_B5	not good partial	+3(q26.2-q29,~29M),+15(q13.3-q24.1,~39M),XY	+15,XY	+3,+5,+7,-8,+12,+15,XY	-8,XY	True positive	False positive	46,XX	False negative	True negative	46,XX			+3,+15,XY			+3,+15,XY			46,XX	False negative	True negative	46,XX	False negative	True negative	+3,+15,XY	False negative	True negative	+3,+15,XY	False negative	True negative
PBAT_S95_B10	strange	-5(q23.1-q35.3,~65M),XX	46,XX	-7,-9,-14,-17,XY	-17,XX	True positive	True negative	+5,XX	True positive	False positive	+5,XX			+5,XX			+5,XX			+5,XX	False negative	True negative	+5,XX	False negative	True negative	+5,XX	False negative	True negative	+5,XX	False negative	True negative
PBAT_S139_B12	partial	-1(p36.33-p31.2,~66M),-7(q22.1-q36.3,~55M),XY	46,XY	-7,XY	46,XY	False negative	True negative	46,XX	False negative	True negative	46,XY			-7,XY			-1,-7,XY			46,XX	False negative	True negative	46,XY	False negative	True negative	-7,XY	False negative	True negative	-1,-7,XY	False negative	True negative
PBAT_S153_B13	partial	-5(q21.3-q35.3,~72M),XY	46,XY	-5,XY	46,XY	False negative	True negative	46,XX	False negative	True negative	46,XY			-5,XY			-5,XY			46,XX	False negative	True negative	46,XY	False negative	True negative	-5,XY	False negative	True negative	-5,XY	False negative	True negative
PBAT_S184_B14	not good	+2,-7,-13(p13-p11.1,~34M),XX	46,XX	+2,-7,-11,-13,-14,+15,+16,XX	-7,-11,-13,XX	True positive	True negative	46,XX	False negative	True negative	46,XX			-7,-13,XX			+2,-7,-11,-13,+16,XX			46,XX	False negative	True negative	46,XX	False negative	True negative	-7,-13,XX	True positive	True negative	+2,-7,-11,-13,+16,XX	True positive	False positive
PBAT_S190_B14	not good	-2(p25.3-q37.3,~24M),-6(q25.3-q27,~11M),+22(p13-q13.33,~32M),XX	+6,-8,+22,XX	+1,+12,+17,XX	46,XX	False negative	True negative	46,XX	False negative	True negative	+22,XX			+22,XX			+17,+22,XX			46,XX	False negative	True negative	+22,XX	False negative	True negative	+22,XX	False negative	True negative	+17,+22,XX	False negative	True negative
PBAT_S194_B14	not good	+9,XY	46,XY	-5,+7,-8,+9,+14,-15,XY	-8,+9,-15,XY	True positive	False positive	46,XX	False negative	True negative	46,XY			46,XY			-5,-8,+9,+14,XY			46,XX	False negative	True negative	46,XY	False negative	True negative	46,XY	False negative	True negative	-5,-8,+9,+14,XY	True positive	False positive
PBAT_S212_B16	not good, partial	+6(p12.2-q14.1,~20M),-14(q13.3-q32.33,~69M),-17(q21.32-q25.3,~33M),XY	-14q21qter,XY	-14,-17,XY	-14,XY	True positive	True negative	46,XX	False negative	True negative	46,XY			-14,XY			-14,-17,XY			46,XX	False negative	True negative	46,XY	False negative	True negative	-14,XY	True positive	True negative	-14,-17,XY	True positive	True negative
mix_S34_3
sample		SEM(>6)	PGT	Decontamination	Mixing_Decontamination	C&FSensitivity	C&FSpecificity	1.5&2.5	C&ISensitivity	C&ISpecificity	1.6&2.4			1.7&2.3			1.8&2.2			1.5&2.5	Sensitivity	Specificity	1.6&2.4	Sensitivity	Specificity	1.7&2.3	Sensitivity	Specificity	1.8&2.2	Sensitivity	Specificity
PBAT_S4_B1	not good partial	+6(p25.3-q26,~155M),-7(p14.3-q11.21,~29M),XX	46,XX	46,XX	46,XX	False negative	True negative	46,XX	False negative	True negative	46,XX			46,XX			46,XX			46,XX	False negative	True negative	46,XX	False negative	True negative	46,XX	False negative	True negative	46,XX	False negative	True negative
PBAT_S29_B5	not good partial	+16(p13.3-p12.1,~25M),-22,XY	+13q21-qter,-22,XY	-3,+7,-22,XY	46,XY	False negative	True negative	46,XX	False negative	True negative	46,XX			46,XX			-22,XY			46,XX	False negative	True negative	46,XX	False negative	True negative	46,XX	False negative	True negative	-22,XY	False negative	True negative
PBAT_S36_B5	not good partial	+3(q26.2-q29,~29M),+15(q13.3-q24.1,~39M),XY	+15,XY	+3,+5,+7,-8,+12,+15,XY	46,XX	False negative	True negative	46,XX	False negative	True negative	46,XX			46,XX			46,XY			46,XX	False negative	True negative	46,XX	False negative	True negative	46,XX	False negative	True negative	46,XY	False negative	True negative
PBAT_S95_B10	strange	-5(q23.1-q35.3,~65M),XX	46,XX	-7,-9,-14,-17,XY	+5,XX	True positive	False positive	+5,XX	True positive	False positive	+5,XX			+5,XX			+5,XX			+5,XX	True positive	True negative	+5,XX	True positive	False positive	+5,XX	True positive	False positive	+5,XX	True positive	False positive
PBAT_S139_B12	partial	-1(p36.33-p31.2,~66M),-7(q22.1-q36.3,~55M),XY	46,XY	-7,XY	46,XX	False negative	True negative	46,XX	False negative	True negative	46,XX			46,XX			46,XY			46,XX	False negative	True negative	46,XX	False negative	True negative	46,XX	False negative	True negative	46,XY	False negative	True negative
PBAT_S153_B13	partial	-5(q21.3-q35.3,~72M),XY	46,XY	-5,XY	46,XY	False negative	True negative	46,XX	False negative	True negative	46,XX			46,XX			46,XY			46,XX	False negative	True negative	46,XX	False negative	True negative	46,XX	False negative	True negative	46,XY	False negative	True negative
PBAT_S184_B14	not good	+2,-7,-13(p13-p11.1,~34M),XX	46,XX	+2,-7,-11,-13,-14,+15,+16,XX	-7,-13,-14,XX	True positive	False positive	46,XX	False negative	True negative	46,XX			46,XX			46,XX			46,XX	False negative	True negative	46,XX	False negative	True negative	46,XX	False negative	True negative	46,XX	False negative	True negative
PBAT_S190_B14	not good	-2(p25.3-q37.3,~24M),-6(q25.3-q27,~11M),+22(p13-q13.33,~32M),XX	+6,-8,+22,XX	+1,+12,+17,XX	46,XX	False negative	True negative	46,XX	False negative	True negative	46,XX			46,XX			+22,XX			46,XX	False negative	True negative	46,XX	False negative	True negative	46,XX	False negative	True negative	+22,XX	False negative	True negative
PBAT_S194_B14	not good	+9,XY	46,XY	-5,+7,-8,+9,+14,-15,XY	+9,XY	True positive	True negative	46,XX	False negative	True negative	46,XX			46,XY			46,XY			46,XX	False negative	True negative	46,XX	False negative	True negative	46,XY	False negative	True negative	46,XY	False negative	True negative
PBAT_S212_B16	not good, partial	+6(p12.2-q14.1,~20M),-14(q13.3-q32.33,~69M),-17(q21.32-q25.3,~33M),XY	-14q21qter,XY	-14,-17,XY	-14,XY	True positive	True negative	46,XX	False negative	True negative	46,XX			46,XX			46,XY			46,XX	False negative	True negative	46,XX	False negative	True negative	46,XX	False negative	True negative	46,XY	False negative	True negative
mix_S34_9
sample		SEM(>6)	PGT	Decontamination	Mixing_Decontamination	C&FSensitivity	C&FSpecificity	1.5&2.5	C&ISensitivity	C&ISpecificity	1.6&2.4			1.7&2.3			1.8&2.2			1.5&2.5	Sensitivity	Specificity	1.6&2.4	Sensitivity	Specificity	1.7&2.3	Sensitivity	Specificity	1.8&2.2	Sensitivity	Specificity
PBAT_S4_B1	not good partial	+6(p25.3-q26,~155M),-7(p14.3-q11.21,~29M),XX	46,XX	46,XX	46,XX	False negative	True negative	46,XX	False negative	True negative	46,XX			46,XX			46,XX			46,XX	False negative	True negative	46,XX	False negative	True negative	46,XX	False negative	True negative	46,XX	False negative	True negative
PBAT_S29_B5	not good partial	+16(p13.3-p12.1,~25M),-22,XY	+13q21-qter,-22,XY	-3,+7,-22,XY	46,XX	False negative	True negative	46,XX	False negative	True negative	46,XX			46,XX			46,XY			46,XX	False negative	True negative	46,XX	False negative	True negative	46,XX	False negative	True negative	46,XY	False negative	True negative
PBAT_S36_B5	not good partial	+3(q26.2-q29,~29M),+15(q13.3-q24.1,~39M),XY	+15,XY	+3,+5,+7,-8,+12,+15,XY	46,XX	False negative	True negative	46,XX	False negative	True negative	46,XX			46,XX			46,XY			46,XX	False negative	True negative	46,XX	False negative	True negative	46,XX	False negative	True negative	46,XY	False negative	True negative
PBAT_S95_B10	strange	-5(q23.1-q35.3,~65M),XX	46,XX	-7,-9,-14,-17,XY	+5,XX	True positive	False positive	+5,XX	True positive	False positive	+5,XX			+5,XX			+5,XX			+5,XX	True positive	True negative	+5,XX	True positive	False positive	+5,XX	True positive	False positive	+5,XX	True positive	False positive
PBAT_S139_B12	partial	-1(p36.33-p31.2,~66M),-7(q22.1-q36.3,~55M),XY	46,XY	-7,XY	46,XX	False negative	True negative	46,XX	False negative	True negative	46,XX			46,XX			46,XY			46,XX	False negative	True negative	46,XX	False negative	True negative	46,XX	False negative	True negative	46,XY	False negative	True negative
PBAT_S153_B13	partial	-5(q21.3-q35.3,~72M),XY	46,XY	-5,XY	46,XX	False negative	True negative	46,XX	False negative	True negative	46,XX			46,XX			46,XY			46,XX	False negative	True negative	46,XX	False negative	True negative	46,XX	False negative	True negative	46,XY	False negative	True negative
PBAT_S184_B14	not good	+2,-7,-13(p13-p11.1,~34M),XX	46,XX	+2,-7,-11,-13,-14,+15,+16,XX	46,XX	False negative	True negative	46,XX	False negative	True negative	46,XX			46,XX			46,XX			46,XX	False negative	True negative	46,XX	False negative	True negative	46,XX	False negative	True negative	46,XX	False negative	True negative
PBAT_S190_B14	not good	-2(p25.3-q37.3,~24M),-6(q25.3-q27,~11M),+22(p13-q13.33,~32M),XX	+6,-8,+22,XX	+1,+12,+17,XX	46,XX	False negative	True negative	46,XX	False negative	True negative	46,XX			46,XX			46,XX			46,XX	False negative	True negative	46,XX	False negative	True negative	46,XX	False negative	True negative	46,XX	False negative	True negative
PBAT_S194_B14	not good	+9,XY	46,XY	-5,+7,-8,+9,+14,-15,XY	46,XX	False negative	True negative	46,XX	False negative	True negative	46,XX			46,XX			46,XX			46,XX	False negative	True negative	46,XX	False negative	True negative	46,XX	False negative	True negative	46,XX	False negative	True negative
PBAT_S212_B16	not good, partial	+6(p12.2-q14.1,~20M),-14(q13.3-q32.33,~69M),-17(q21.32-q25.3,~33M),XY	-14q21qter,XY	-14,-17,XY	46,XX	False negative	True negative	46,XX	False negative	True negative	46,XX			46,XX			46,XY			46,XX	False negative	True negative	46,XX	False negative	True negative	46,XX	False negative	True negative	46,XY	False negative	True negative
#Statistics_C_Ratio: 20% (n=23)	Sensitivity	Specificity
Only_Decontamination	20/23	19/23
Only_Cutoff (1.5&2.5)	20/23	23/23
Only_Cutoff (1.6&2.4)	23/23	22/23
Only_Cutoff (1.7&2.3)	23/23	20/23
Only_Cutoff (1.8&2.2)	23/23	10/23
Integrated Decontamination & Cutoff (1.5&2.5)	19/23	23/23
Integrated Decontamination & Cutoff (1.6&2.4)	19/23	23/23
Integrated Decontamination & Cutoff (1.7&2.3)	20/23	22/23
Integrated Decontamination & Cutoff (1.8&2.2)	20/23	22/23
#Statistics_C_Ratio: 33% (n=23)	Sensitivity	Specificity
Only_Decontamination	20/23	19/23
Only_Cutoff (1.5&2.5)	12/23	23/23
Only_Cutoff (1.6&2.4)	18/23	23/23
Only_Cutoff (1.7&2.3)	23/23	22/23
Only_Cutoff (1.8&2.2)	23/23	16/23
Integrated Decontamination & Cutoff (1.5&2.5)	11/23	23/23
Integrated Decontamination & Cutoff (1.6&2.4)	17/23	23/23
Integrated Decontamination & Cutoff (1.7&2.3)	20/23	23/23
Integrated Decontamination & Cutoff (1.8&2.2)	20/23	22/23
#StatisticsC_Ratio: 50% (n=23)	Sensitivity	Specificity
Only_Decontamination	19/23	20/23
Only_Cutoff (1.5&2.5)	2/23	23/23
Only_Cutoff (1.6&2.4)	11/23	23/23
Only_Cutoff (1.7&2.3)	22/23	23/23
Only_Cutoff (1.8&2.2)	23/23	21/23
Integrated Decontamination & Cutoff (1.5&2.5)	2/23	23/23
Integrated Decontamination & Cutoff (1.6&2.4)	10/23	23/23
Integrated Decontamination & Cutoff (1.7&2.3)	19/23	23/23
Integrated Decontamination & Cutoff (1.8&2.2)	19/23	23/23
#Statistics_C_Ratio: 75% (n=23)	Sensitivity	Specificity
Only_Decontamination	9/23	20/23
Only_Cutoff (1.5&2.5)	0/23	7/23
Only_Cutoff (1.6&2.4)	0/23	23/23
Only_Cutoff (1.7&2.3)	0/23	23/23
Only_Cutoff (1.8&2.2)	11/23	23/23
Integrated Decontamination & Cutoff (1.5&2.5)	0/23	23/23
Integrated Decontamination & Cutoff (1.6&2.4)	0/23	23/23
Integrated Decontamination & Cutoff (1.7&2.3)	2/23	23/23
Integrated Decontamination & Cutoff (1.8&2.2)	7/23	23/23
#Statistics_C_Ratio: 90% (n=23)	Sensitivity	Specificity
Only_Decontamination	3/23	23/23
Only_Cutoff (1.5&2.5)	0/23	21/23
Only_Cutoff (1.6&2.4)	0/23	23/23
Only_Cutoff (1.7&2.3)	0/23	23/23
Only_Cutoff (1.8&2.2)	0/23	23/23
Integrated Decontamination & Cutoff (1.5&2.5)	0/23	23/23
Integrated Decontamination & Cutoff (1.6&2.4)	0/23	23/23
Integrated Decontamination & Cutoff (1.7&2.3)	0/23	23/23
Integrated Decontamination & Cutoff (1.8&2.2)	0/23	23/23

## Sheet: mix_Cumulus2
C_Ratio: 20%																				后续均为3比较
sample		SECM(>6)	PGT	Decontamination	Mixing_Decontamination	C&FSensitivity	C&FSpecificity	1.5&2.5	C&ISensitivity	C&ISpecificity	1.6&2.4	C&LSensitivity	C&LSpecificity	1.7&2.3	C&OSensitivity	C&OSpecificity	1.8&2.2	C&RSensitivity	C&RSpecificity	1.5&2.5	Sensitivity	Specificity	1.6&2.4	Sensitivity	Specificity	1.7&2.3	Sensitivity	Specificity	1.8&2.2	Sensitivity	Specificity
PBAT_S5_B1	good	-13,XY	-13,XY	-13,XY	-13,XY	True positive	True negative	-13,XY	True positive	True negative	-13,XY	True positive	True negative	-13,XY	True positive	True negative	-13,XY	True positive	True negative	-13,XY	True positive	True negative	-13,XY	True positive	True negative	-13,XY	True positive	True negative	-13,XY	True positive	True negative
PBAT_S24_B5_chr15	good	+15,-22,XX	+15,-22,XX	-22,XX	-22,XX	False negative	True negative	+15,-22,XX	True positive	True negative	+15,-22,XX	True positive	True negative	+15,-22,XX	True positive	True negative	-3,+6,+12,+15,-17,-22,XX	True positive	False positive	+15,-22,XX	False negative	True negative	+15,-22,XX	False negative	True negative	+15,-22,XX	False negative	True negative	-3,+6,+12,+15,-17,-22,XX	False negative	True negative
PBAT_S24_B5_chr22	good	+15,-22,XX	+15,-22,XX	-22,XX	-22,XX	True positive	True negative	+15,-22,XX	True positive	True negative	+15,-22,XX	True positive	True negative	+15,-22,XX	True positive	True negative	-3,+6,+12,+15,-17,-22,XX	True positive	False positive	+15,-22,XX	True positive	True negative	+15,-22,XX	True positive	True negative	+15,-22,XX	True positive	True negative	-3,+6,+12,+15,-17,-22,XX	True positive	True negative
PBAT_S45_B5	good	-1(p12-q44,~99M),+16,XX	+16,XX	-1,+16,XX	-1,+16,XX	True positive	True negative	+16,XX	True positive	True negative	-1,+16,XX	True positive	True negative	-1,+16,XX	True positive	True negative	-1,+16,XX	True positive	True negative	+16,XX	True positive	True negative	-1,+16,XX	True positive	True negative	-1,+16,XX	True positive	True negative	-1,+16,XX	True positive	True negative
PBAT_S46_B5	chr5 good	+5,-9(q21.12-q34.3,~67M),XX	+5,XXX	+5,-7,XX	+5,XX	True positive	True negative	+5,XX	True positive	True negative	+5,-9,XX	True positive	True negative	+5,-9,-18,XX	True positive	False positive	+5,-9,-18,XX	True positive	False positive	+5,XX	True positive	True negative	+5,-9,XX	True positive	True negative	+5,-9,-18,XX	True positive	True negative	+5,-9,-18,XX	True positive	True negative
PBAT_S52_B5_chr2	good	-2,-11,XX	-2,XX	-2,XX	-2,XX	True positive	True negative	-2,XX	True positive	True negative	-2,-11,XX	True positive	True negative	-2,-11,XX	True positive	True negative	-2,-11,+20,XX	True positive	False positive	-2,XX	True positive	True negative	-2,-11,XX	True positive	True negative	-2,-11,XX	True positive	True negative	-2,-11,+20,XX	True positive	True negative
PBAT_S52_B5_chr11	good	-2,-11,XX	-2,XX	-2,XX	-2,XX	False negative	True negative	-2,XX	False negative	True negative	-2,-11,XX	True positive	True negative	-2,-11,XX	True positive	True negative	-2,-11,+20,XX	True positive	False positive	-2,XX	False negative	True negative	-2,-11,XX	False negative	True negative	-2,-11,XX	False negative	True negative	-2,-11,+20,XX	False negative	True negative
PBAT_S53_B5_chr16	good	-16,+18,XY	-16,+18,XY	-16,+18,XY	-16,+18,XY	True positive	True negative	-16,+18,XY	True positive	True negative	-16,+18,XY	True positive	True negative	-16,+18,XY	True positive	True negative	-16,+18,XY	True positive	True negative	-16,+18,XY	True positive	True negative	-16,+18,XY	True positive	True negative	-16,+18,XY	True positive	True negative	-16,+18,XY	True positive	True negative
PBAT_S53_B5_chr18	good	-16,+18,XY	-16,+18,XY	-16,+18,XY	-16,+18,XY	True positive	True negative	-16,+18,XY	True positive	True negative	-16,+18,XY	True positive	True negative	-16,+18,XY	True positive	True negative	-16,+18,XY	True positive	True negative	-16,+18,XY	True positive	True negative	-16,+18,XY	True positive	True negative	-16,+18,XY	True positive	True negative	-16,+18,XY	True positive	True negative
PBAT_S112_B11	good	-22,XY	-22, XY	-15,-18,-22,XY	-15,-18,-22,XY	True positive	False positive	-22,XY	True positive	True negative	-22,XY	True positive	True negative	-22,XY	True positive	True negative	-22,XY	True positive	True negative	-22,XY	True positive	True negative	-22,XY	True positive	True negative	-22,XY	True positive	True negative	-22,XY	True positive	True negative
PBAT_S114_B11	good	-4,XX	-4, XX	-4,+11,+14,+21,XX	-4,+14,+21,XX	True positive	False positive	-4,XX	True positive	True negative	-4,XX	True positive	True negative	-4, +14,+18,XX	True positive	False positive	-4,-9,+11,+14,-15,+17,+18,+21,XX	True positive	False positive	-4,XX	True positive	True negative	-4,XX	True positive	True negative	-4, +14,+18,XX	True positive	False positive	-4,-9,+11,+14,-15,+17,+18,+21,XX	True positive	False positive
PBAT_S136_B12	chr22 good	+5(q21.3-q35.3,~70M),-22,XY	-22,XY	+5,-16,-22,XY	+5,-16,-22,XY	True positive	False positive	-22,XY	True positive	True negative	+5,-22,XY	True positive	True negative	+5,-22,XY	True positive	True negative	-4,+5,-11,-19,-22,XY	True positive	False positive	-22,XY	True positive	True negative	+5,-22,XY	True positive	True negative	+5,-22,XY	True positive	True negative	-4,+5,-11,-19,-22,XY	True positive	True negative
PBAT_S144_B12	good	+6,XX	+6,XX	+6,XX	+6,XX	True positive	True negative	+6,XX	True positive	True negative	+6,XX	True positive	True negative	+6,XX	True positive	True negative	+1,+6,-8,-11,-12,-13,-19,XX	True positive	False positive	+6,XX	True positive	True negative	+6,XX	True positive	True negative	+6,XX	True positive	True negative	+1,+6,-8,-11,-12,-13,-19,XX	True positive	True negative
PBAT_S172_B14	chr10 good	-10,+13(q21.1-q34,~56M),XY	-10,XY	-10,XY	-10,XY	True positive	True negative	-10,+13,XY	True positive	True negative	-10,+13,XY	True positive	True negative	-10,+13,XY	True positive	True negative	-10,+13,XY	True positive	True negative	-10,+13,XY	True positive	True negative	-10,+13,XY	True positive	True negative	-10,+13,XY	True positive	True negative	-10,+13,XY	True positive	True negative
PBAT_S173_B14	good	-12,XY	+9(嵌),XY	-12,-15,+21,XY	+5,-12,-15,XY	True positive	False positive	-12,XY	True positive	True negative	-12,XY	True positive	True negative	-12,XY	True positive	True negative	-12,XY	True positive	True negative	-12,XY	True positive	True negative	-12,XY	True positive	True negative	-12,XY	True positive	True negative	-12,XY	True positive	True negative
PBAT_S187_B14	good	-14,XY	+9q13qter,-14,XY	-14,XY	-14,XY	True positive	True negative	-14,XY	True positive	True negative	-14,XY	True positive	True negative	-14,XY	True positive	True negative	-14,XY	True positive	True negative	-14,XY	True positive	True negative	-14,XY	True positive	True negative	-14,XY	True positive	True negative	-14,XY	True positive	True negative
C_Ratio: 33%
sample		SECM(>6)	PGT	Decontamination	Mixing_Decontamination	C&FSensitivity	C&FSpecificity	1.5&2.5	C&ISensitivity	C&ISpecificity	1.6&2.4	C&LSensitivity	C&LSpecificity	1.7&2.3	C&OSensitivity	C&OSpecificity	1.8&2.2	C&RSensitivity	C&RSpecificity	1.5&2.5	Sensitivity	Specificity	1.6&2.4	Sensitivity	Specificity	1.7&2.3	Sensitivity	Specificity	1.8&2.2	Sensitivity	Specificity
PBAT_S5_B1	good	-13,XY	-13,XY	-13,XY	-13,XY	True positive	True negative	46,XY	False negative	True negative	-13,XY	True positive	True negative	-13,XY	True positive	True negative	-13,XY	True positive	True negative	46,XY	False negative	True negative	-13,XY	True positive	True negative	-13,XY	True positive	True negative	-13,XY	True positive	True negative
PBAT_S24_B5_chr15	good	+15,-22,XX	+15,-22,XX	-22,XX	-22,XX	False negative	True negative	+15,-22,XX	True positive	True negative	+15,-22,XX	True positive	True negative	+15,-22,XX	True positive	True negative	+12,+15,-22,XX	True positive	False positive	+15,-22,XX	False negative	True negative	+15,-22,XX	False negative	True negative	+15,-22,XX	False negative	True negative	+12,+15,-22,XX	False negative	True negative
PBAT_S24_B5_chr22	good	+15,-22,XX	+15,-22,XX	-22,XX	-22,XX	True positive	True negative	+15,-22,XX	True positive	True negative	+15,-22,XX	True positive	True negative	+15,-22,XX	True positive	True negative	+12,+15,-22,XX	True positive	False positive	+15,-22,XX	True positive	True negative	+15,-22,XX	True positive	True negative	+15,-22,XX	True positive	True negative	+12,+15,-22,XX	True positive	True negative
PBAT_S45_B5	good	-1(p12-q44,~99M),+16,XX	+16,XX	-1,+16,XX	+16,XX	True positive	True negative	+16,XX	True positive	True negative	+16,XX	True positive	True negative	-1,+16,XX	True positive	True negative	-1,+16,XX	True positive	True negative	+16,XX	True positive	True negative	+16,XX	True positive	True negative	-1,+16,XX	True positive	True negative	-1,+16,XX	True positive	True negative
PBAT_S46_B5	chr5 good	+5,-9(q21.12-q34.3,~67M),XX	+5,XXX	+5,-7,XX	+5,XX	True positive	True negative	46,XX	False negative	True negative	+5,XX	True positive	True negative	+5,-9,XX	True positive	True negative	+5,-9,-18,XX	True positive	False positive	46,XX	False negative	True negative	+5,XX	True positive	True negative	+5,-9,XX	True positive	True negative	+5,-9,-18,XX	True positive	True negative
PBAT_S52_B5_chr2	good	-2,-11,XX	-2,XX	-2,XX	-2,XX	True positive	True negative	46,XX	False negative	True negative	-2,XX	True positive	True negative	-2,-11,XX	True positive	True negative	-2,-11,XX	True positive	True negative	46,XX	False negative	True negative	-2,XX	True positive	True negative	-2,-11,XX	True positive	True negative	-2,-11,XX	True positive	True negative
PBAT_S52_B5_chr11	good	-2,-11,XX	-2,XX	-2,XX	-2,XX	False negative	True negative	46,XX	False negative	True negative	-2,XX	False negative	True negative	-2,-11,XX	True positive	True negative	-2,-11,XX	True positive	True negative	46,XX	False negative	True negative	-2,XX	False negative	True negative	-2,-11,XX	False negative	True negative	-2,-11,XX	False negative	True negative
PBAT_S53_B5_chr16	good	-16,+18,XY	-16,+18,XY	-16,+18,XY	-16,+18,XY	True positive	True negative	-16,+18,XY	True positive	True negative	-16,+18,XY	True positive	True negative	-16,+18,XY	True positive	True negative	-16,+18,XY	True positive	True negative	-16,+18,XY	True positive	True negative	-16,+18,XY	True positive	True negative	-16,+18,XY	True positive	True negative	-16,+18,XY	True positive	True negative
PBAT_S53_B5_chr18	good	-16,+18,XY	-16,+18,XY	-16,+18,XY	-16,+18,XY	True positive	True negative	-16,+18,XY	True positive	True negative	-16,+18,XY	True positive	True negative	-16,+18,XY	True positive	True negative	-16,+18,XY	True positive	True negative	-16,+18,XY	True positive	True negative	-16,+18,XY	True positive	True negative	-16,+18,XY	True positive	True negative	-16,+18,XY	True positive	True negative
PBAT_S112_B11	good	-22,XY	-22, XY	-15,-18,-22,XY	-15,-22,XY	True positive	False positive	-22,XY	True positive	True negative	-22,XY	True positive	True negative	-22,XY	True positive	True negative	-22,XY	True positive	True negative	-22,XY	True positive	True negative	-22,XY	True positive	True negative	-22,XY	True positive	True negative	-22,XY	True positive	True negative
PBAT_S114_B11	good	-4,XX	-4, XX	-4,+11,+14,+21,XX	-4,+14,+21,XX	True positive	False positive	-4,XX	True positive	True negative	-4,XX	True positive	True negative	-4,XX	True positive	True negative	-4,-9,+11,+14,+17,+18,+21,XX	True positive	False positive	-4,XX	True positive	True negative	-4,XX	True positive	True negative	-4,XX	True positive	True negative	-4,-9,+11,+14,+17,+18,+21,XX	True positive	False positive
PBAT_S136_B12	chr22 good	+5(q21.3-q35.3,~70M),-22,XY	-22,XY	+5,-16,-22,XY	+5,-16,-22,XY	True positive	False positive	-22,XY	True positive	True negative	-22,XY	True positive	True negative	+5,-22,XY	True positive	True negative	-4,+5,-11,-22,XY	True positive	False positive	-22,XY	True positive	True negative	-22,XY	True positive	True negative	+5,-22,XY	True positive	True negative	-4,+5,-11,-22,XY	True positive	True negative
PBAT_S144_B12	good	+6,XX	+6,XX	+6,XX	+6,XX	True positive	True negative	+6,XX	True positive	True negative	+6,XX	True positive	True negative	+6,XX	True positive	True negative	+1,+6,-8,-11,-13,-19,XX	True positive	False positive	+6,XX	True positive	True negative	+6,XX	True positive	True negative	+6,XX	True positive	True negative	+1,+6,-8,-11,-13,-19,XX	True positive	True negative
PBAT_S172_B14	chr10 good	-10,+13(q21.1-q34,~56M),XY	-10,XY	-10,XY	-10,XY	True positive	True negative	-10,+13,XY	True positive	True negative	-10,+13,XY	True positive	True negative	-10,+13,XY	True positive	True negative	-10,+13,XY	True positive	True negative	-10,+13,XY	True positive	True negative	-10,+13,XY	True positive	True negative	-10,+13,XY	True positive	True negative	-10,+13,XY	True positive	True negative
PBAT_S173_B14	good	-12,XY	+9(嵌),XY	-12,-15,+21,XY	+5,-12,XY	True positive	False positive	-12,XY	True positive	True negative	-12,XY	True positive	True negative	-12,XY	True positive	True negative	-12,XY	True positive	True negative	-12,XY	True positive	True negative	-12,XY	True positive	True negative	-12,XY	True positive	True negative	-12,XY	True positive	True negative
PBAT_S187_B14	good	-14,XY	+9q13qter,-14,XY	-14,XY	-14,XY	True positive	True negative	-14,XY	True positive	True negative	-14,XY	True positive	True negative	-14,XY	True positive	True negative	-14,XY	True positive	True negative	-14,XY	True positive	True negative	-14,XY	True positive	True negative	-14,XY	True positive	True negative	-14,XY	True positive	True negative
C_Ratio: 50%
sample		SECM(>6)	PGT	Decontamination	Mixing_Decontamination	C&FSensitivity	C&FSpecificity	1.5&2.5	C&ISensitivity	C&ISpecificity	1.6&2.4	C&LSensitivity	C&LSpecificity	1.7&2.3	C&OSensitivity	C&OSpecificity	1.8&2.2	C&RSensitivity	C&RSpecificity	1.5&2.5	Sensitivity	Specificity	1.6&2.4	Sensitivity	Specificity	1.7&2.3	Sensitivity	Specificity	1.8&2.2	Sensitivity	Specificity
PBAT_S5_B1	good	-13,XY	-13,XY	-13,XY	46,XY	False negative	True negative	46,XY	False negative	True negative	46,XY	False negative	True negative	-13,XY	True positive	True negative	-13,XY	True positive	True negative	46,XY	False negative	True negative	46,XY	False negative	True negative	-13,XY	True positive	True negative	-13,XY	True positive	True negative
PBAT_S24_B5_chr15	good	+15,-22,XX	+15,-22,XX	-22,XX	-22,XX	False negative	True negative	-22,XX	False negative	True negative	+15,-22,XX	True positive	True negative	+15,-22,XX	True positive	True negative	+15,-22,XX	True positive	True negative	-22,XX	False negative	True negative	+15,-22,XX	False negative	True negative	+15,-22,XX	False negative	True negative	+15,-22,XX	False negative	True negative
PBAT_S24_B5_chr22	good	+15,-22,XX	+15,-22,XX	-22,XX	-22,XX	True positive	True negative	-22,XX	True positive	True negative	+15,-22,XX	True positive	True negative	+15,-22,XX	True positive	True negative	+15,-22,XX	True positive	True negative	-22,XX	True positive	True negative	+15,-22,XX	True positive	True negative	+15,-22,XX	True positive	True negative	+15,-22,XX	True positive	True negative
PBAT_S45_B5	good	-1(p12-q44,~99M),+16,XX	+16,XX	-1,+16,XX	+16,XX	True positive	True negative	46,XX	False negative	True negative	46,XX	False negative	True negative	+16,XX	True positive	True negative	-1,+16,XX	True positive	True negative	46,XX	False negative	True negative	46,XX	False negative	True negative	+16,XX	True positive	True negative	-1,+16,XX	True positive	True negative
PBAT_S46_B5	chr5 good	+5,-9(q21.12-q34.3,~67M),XX	+5,XXX	+5,-7,XX	+5,XX	True positive	True negative	46,XX	False negative	True negative	46,XX	False negative	True negative	+5,XX	True positive	True negative	+5,-9,-18,XX	True positive	False positive	46,XX	False negative	True negative	46,XX	False negative	True negative	+5,XX	True positive	True negative	+5,-9,-18,XX	True positive	True negative
PBAT_S52_B5_chr2	good	-2,-11,XX	-2,XX	-2,XX	-2,XX	True positive	True negative	46,XX	False negative	True negative	46,XX	False negative	True negative	-2,XX	True positive	True negative	-2,-11,XX	True positive	True negative	46,XX	False negative	True negative	46,XX	False negative	True negative	-2,XX	True positive	True negative	-2,-11,XX	True positive	True negative
PBAT_S52_B5_chr11	good	-2,-11,XX	-2,XX	-2,XX	-2,XX	False negative	True negative	46,XX	False negative	True negative	46,XX	False negative	True negative	-2,XX	False negative	True negative	-2,-11,XX	True positive	True negative	46,XX	False negative	True negative	46,XX	False negative	True negative	-2,XX	False negative	True negative	-2,-11,XX	False negative	True negative
PBAT_S53_B5_chr16	good	-16,+18,XY	-16,+18,XY	-16,+18,XY	-16,+18,XY	True positive	True negative	+18,XY	False negative	True negative	-16,+18,XY	True positive	True negative	-16,+18,XY	True positive	True negative	-16,+18,XY	True positive	True negative	+18,XY	False negative	True negative	-16,+18,XY	True positive	True negative	-16,+18,XY	True positive	True negative	-16,+18,XY	True positive	True negative
PBAT_S53_B5_chr18	good	-16,+18,XY	-16,+18,XY	-16,+18,XY	-16,+18,XY	True positive	True negative	+18,XY	True positive	True negative	-16,+18,XY	True positive	True negative	-16,+18,XY	True positive	True negative	-16,+18,XY	True positive	True negative	+18,XY	True positive	True negative	-16,+18,XY	True positive	True negative	-16,+18,XY	True positive	True negative	-16,+18,XY	True positive	True negative
PBAT_S112_B11	good	-22,XY	-22, XY	-15,-18,-22,XY	-22,XY	True positive	True negative	46,XX	False negative	True negative	-22,XY	True positive	True negative	-22,XY	True positive	True negative	-22,XY	True positive	True negative	46,XX	False negative	True negative	-22,XY	True positive	True negative	-22,XY	True positive	True negative	-22,XY	True positive	True negative
PBAT_S114_B11	good	-4,XX	-4, XX	-4,+11,+14,+21,XX	-4,+14,XX	True positive	False positive	46,XX	False negative	True negative	46,XX	False negative	True negative	-4,XX	True positive	True negative	-4,XX	True positive	True negative	46,XX	False negative	True negative	46,XX	False negative	True negative	-4,XX	True positive	True negative	-4,XX	True positive	True negative
PBAT_S136_B12	chr22 good	+5(q21.3-q35.3,~70M),-22,XY	-22,XY	+5,-16,-22,XY	+5,-16,-22,XY	True positive	False positive	46,XX	False negative	True negative	-22,XY	True positive	True negative	+5,-22,XY	True positive	True negative	+5,-22,XY	True positive	True negative	46,XX	False negative	True negative	-22,XY	True positive	True negative	+5,-22,XY	True positive	True negative	+5,-22,XY	True positive	True negative
PBAT_S144_B12	good	+6,XX	+6,XX	+6,XX	+6,XX	True positive	True negative	46,XX	False negative	True negative	46,XX	False negative	True negative	+6,XX	True positive	True negative	+6,XX	True positive	True negative	46,XX	False negative	True negative	46,XX	False negative	True negative	+6,XX	True positive	True negative	+6,XX	True positive	True negative
PBAT_S172_B14	chr10 good	-10,+13(q21.1-q34,~56M),XY	-10,XY	-10,XY	-10,XY	True positive	True negative	46,XX	False negative	True negative	46,XY	False negative	True negative	-10,+13,XY	True positive	True negative	-10,+13,XY	True positive	True negative	46,XX	False negative	True negative	46,XY	False negative	True negative	-10,+13,XY	True positive	True negative	-10,+13,XY	True positive	True negative
PBAT_S173_B14	good	-12,XY	+9(嵌),XY	-12,-15,+21,XY	-12,XY	True positive	True negative	46,XX	False negative	True negative	-12,XY	True positive	True negative	-12,XY	True positive	True negative	-12,XY	True positive	True negative	46,XX	False negative	True negative	-12,XY	True positive	True negative	-12,XY	True positive	True negative	-12,XY	True positive	True negative
PBAT_S187_B14	good	-14,XY	+9q13qter,-14,XY	-14,XY	-14,XY	True positive	True negative	46,XX	False negative	True negative	-14,XY	True positive	True negative	-14,XY	True positive	True negative	-14,XY	True positive	True negative	46,XX	False negative	True negative	-14,XY	True positive	True negative	-14,XY	True positive	True negative	-14,XY	True positive	True negative
C_Ratio: 75%
sample		SECM(>6)	PGT	Decontamination	Mixing_Decontamination	C&FSensitivity	C&FSpecificity	1.5&2.5	C&ISensitivity	C&ISpecificity	1.6&2.4	C&LSensitivity	C&LSpecificity	1.7&2.3	C&OSensitivity	C&OSpecificity	1.8&2.2	C&RSensitivity	C&RSpecificity	1.5&2.5	Sensitivity	Specificity	1.6&2.4	Sensitivity	Specificity	1.7&2.3	Sensitivity	Specificity	1.8&2.2	Sensitivity	Specificity
PBAT_S5_B1	good	-13,XY	-13,XY	-13,XY	46,XY	False negative	True negative	46,XX	False negative	True negative	46,XX	False negative	True negative	46,XX	False negative	True negative	46,XY	False negative	True negative	46,XX	False negative	True negative	46,XX	False negative	True negative	46,XX	False negative	True negative	46,XY	False negative	True negative
PBAT_S24_B5_chr15	good	+15,-22,XX	+15,-22,XX	-22,XX	-22,XX	False negative	True negative	46,XX	False negative	True negative	46,XX	False negative	True negative	46,XX	False negative	True negative	+15,-22,XX	True positive	True negative	46,XX	False negative	True negative	46,XX	False negative	True negative	46,XX	False negative	True negative	+15,-22,XX	False negative	True negative
PBAT_S24_B5_chr22	good	+15,-22,XX	+15,-22,XX	-22,XX	-22,XX	True positive	True negative	46,XX	False negative	True negative	46,XX	False negative	True negative	46,XX	False negative	True negative	+15,-22,XX	True positive	True negative	46,XX	False negative	True negative	46,XX	False negative	True negative	46,XX	False negative	True negative	+15,-22,XX	True positive	True negative
PBAT_S45_B5	good	-1(p12-q44,~99M),+16,XX	+16,XX	-1,+16,XX	46,XX	False negative	True negative	46,XX	False negative	True negative	46,XX	False negative	True negative	46,XX	False negative	True negative	+16,XX	True positive	True negative	46,XX	False negative	True negative	46,XX	False negative	True negative	46,XX	False negative	True negative	+16,XX	False negative	True negative
PBAT_S46_B5	chr5 good	+5,-9(q21.12-q34.3,~67M),XX	+5,XXX	+5,-7,XX	46,XX	False negative	True negative	46,XX	False negative	True negative	46,XX	False negative	True negative	46,XX	False negative	True negative	46,XX	False negative	True negative	46,XX	False negative	True negative	46,XX	False negative	True negative	46,XX	False negative	True negative	46,XX	False negative	True negative
PBAT_S52_B5_chr2	good	-2,-11,XX	-2,XX	-2,XX	46,XX	False negative	True negative	46,XX	False negative	True negative	46,XX	False negative	True negative	46,XX	False negative	True negative	46,XX	False negative	True negative	46,XX	False negative	True negative	46,XX	False negative	True negative	46,XX	False negative	True negative	46,XX	False negative	True negative
PBAT_S52_B5_chr11	good	-2,-11,XX	-2,XX	-2,XX	46,XX	False negative	True negative	46,XX	False negative	True negative	46,XX	False negative	True negative	46,XX	False negative	True negative	46,XX	False negative	True negative	46,XX	False negative	True negative	46,XX	False negative	True negative	46,XX	False negative	True negative	46,XX	False negative	True negative
PBAT_S53_B5_chr16	good	-16,+18,XY	-16,+18,XY	-16,+18,XY	+18,XY	False negative	True negative	46,XX	False negative	True negative	46,XX	False negative	True negative	46,XY	False negative	True negative	-16,+18,XY	True positive	True negative	46,XX	False negative	True negative	46,XX	False negative	True negative	46,XY	False negative	True negative	-16,+18,XY	False negative	True negative
PBAT_S53_B5_chr18	good	-16,+18,XY	-16,+18,XY	-16,+18,XY	+18,XY	True positive	True negative	46,XX	False negative	True negative	46,XX	False negative	True negative	46,XY	False negative	True negative	-16,+18,XY	True positive	True negative	46,XX	False negative	True negative	46,XX	False negative	True negative	46,XY	False negative	True negative	-16,+18,XY	True positive	True negative
PBAT_S112_B11	good	-22,XY	-22, XY	-15,-18,-22,XY	-22,XX	True positive	True negative	46,XX	False negative	True negative	46,XX	False negative	True negative	46,XX	False negative	True negative	-22,XY	True positive	True negative	46,XX	False negative	True negative	46,XX	False negative	True negative	46,XX	False negative	True negative	-22,XY	True positive	True negative
PBAT_S114_B11	good	-4,XX	-4, XX	-4,+11,+14,+21,XX	-4,XX	True positive	True negative	46,XX	False negative	True negative	46,XX	False negative	True negative	46,XX	False negative	True negative	46,XX	False negative	True negative	46,XX	False negative	True negative	46,XX	False negative	True negative	46,XX	False negative	True negative	46,XX	False negative	True negative
PBAT_S136_B12	chr22 good	+5(q21.3-q35.3,~70M),-22,XY	-22,XY	+5,-16,-22,XY	+5,-22,XY	True positive	True negative	46,XX	False negative	True negative	46,XX	False negative	True negative	46,XX	False negative	True negative	-22,XY	True positive	True negative	46,XX	False negative	True negative	46,XX	False negative	True negative	46,XX	False negative	True negative	-22,XY	True positive	True negative
PBAT_S144_B12	good	+6,XX	+6,XX	+6,XX	+6,XX	True positive	True negative	46,XX	False negative	True negative	46,XX	False negative	True negative	46,XX	False negative	True negative	46,XX	False negative	True negative	46,XX	False negative	True negative	46,XX	False negative	True negative	46,XX	False negative	True negative	46,XX	False negative	True negative
PBAT_S172_B14	chr10 good	-10,+13(q21.1-q34,~56M),XY	-10,XY	-10,XY	46,XX	False negative	True negative	46,XX	False negative	True negative	46,XX	False negative	True negative	46,XX	False negative	True negative	+13,XY	True positive	True negative	46,XX	False negative	True negative	46,XX	False negative	True negative	46,XX	False negative	True negative	+13,XY	False negative	True negative
PBAT_S173_B14	good	-12,XY	+9(嵌),XY	-12,-15,+21,XY	-12,XX	True positive	True negative	46,XX	False negative	True negative	46,XX	False negative	True negative	46,XX	False negative	True negative	-12,XY	True positive	True negative	46,XX	False negative	True negative	46,XX	False negative	True negative	46,XX	False negative	True negative	-12,XY	True positive	True negative
PBAT_S187_B14	good	-14,XY	+9q13qter,-14,XY	-14,XY	46,XX	False negative	True negative	46,XX	False negative	True negative	46,XX	False negative	True negative	46,XX	False negative	True negative	-14,XY	True positive	True negative	46,XX	False negative	True negative	46,XX	False negative	True negative	46,XX	False negative	True negative	-14,XY	True positive	True negative
C_Ratio: 90%
sample		SECM(>6)	PGT	Decontamination	Mixing_Decontamination	C&FSensitivity	C&FSpecificity	1.5&2.5	C&ISensitivity	C&ISpecificity	1.6&2.4	C&LSensitivity	C&LSpecificity	1.7&2.3	C&OSensitivity	C&OSpecificity	1.8&2.2	C&RSensitivity	C&RSpecificity	1.5&2.5	Sensitivity	Specificity	1.6&2.4	Sensitivity	Specificity	1.7&2.3	Sensitivity	Specificity	1.8&2.2	Sensitivity	Specificity
PBAT_S5_B1	good	-13,XY	-13,XY	-13,XY	46,XX	False negative	True negative	46,XX	False negative	True negative	46,XX	False negative	True negative	46,XX	False negative	True negative	46,XY	False negative	True negative	46,XX	False negative	True negative	46,XX	False negative	True negative	46,XX	False negative	True negative	46,XY	False negative	True negative
PBAT_S24_B5_chr15	good	+15,-22,XX	+15,-22,XX	-22,XX	-22,XX	False negative	True negative	46,XX	False negative	True negative	46,XX	False negative	True negative	46,XX	False negative	True negative	46,XX	False negative	True negative	46,XX	False negative	True negative	46,XX	False negative	True negative	46,XX	False negative	True negative	46,XX	False negative	True negative
PBAT_S24_B5_chr22	good	+15,-22,XX	+15,-22,XX	-22,XX	-22,XX	True positive	True negative	46,XX	False negative	True negative	46,XX	False negative	True negative	46,XX	False negative	True negative	46,XX	False negative	True negative	46,XX	False negative	True negative	46,XX	False negative	True negative	46,XX	False negative	True negative	46,XX	False negative	True negative
PBAT_S45_B5	good	-1(p12-q44,~99M),+16,XX	+16,XX	-1,+16,XX	46,XX	False negative	True negative	46,XX	False negative	True negative	46,XX	False negative	True negative	46,XX	False negative	True negative	46,XX	False negative	True negative	46,XX	False negative	True negative	46,XX	False negative	True negative	46,XX	False negative	True negative	46,XX	False negative	True negative
PBAT_S46_B5	chr5 good	+5,-9(q21.12-q34.3,~67M),XX	+5,XXX	+5,-7,XX	46,XX	False negative	True negative	46,XX	False negative	True negative	46,XX	False negative	True negative	46,XX	False negative	True negative	46,XX	False negative	True negative	46,XX	False negative	True negative	46,XX	False negative	True negative	46,XX	False negative	True negative	46,XX	False negative	True negative
PBAT_S52_B5_chr2	good	-2,-11,XX	-2,XX	-2,XX	46,XX	False negative	True negative	46,XX	False negative	True negative	46,XX	False negative	True negative	46,XX	False negative	True negative	46,XX	False negative	True negative	46,XX	False negative	True negative	46,XX	False negative	True negative	46,XX	False negative	True negative	46,XX	False negative	True negative
PBAT_S52_B5_chr11	good	-2,-11,XX	-2,XX	-2,XX	46,XX	False negative	True negative	46,XX	False negative	True negative	46,XX	False negative	True negative	46,XX	False negative	True negative	46,XX	False negative	True negative	46,XX	False negative	True negative	46,XX	False negative	True negative	46,XX	False negative	True negative	46,XX	False negative	True negative
PBAT_S53_B5_chr16	good	-16,+18,XY	-16,+18,XY	-16,+18,XY	46,XX	False negative	True negative	46,XX	False negative	True negative	46,XX	False negative	True negative	46,XX	False negative	True negative	46,XY	False negative	True negative	46,XX	False negative	True negative	46,XX	False negative	True negative	46,XX	False negative	True negative	46,XY	False negative	True negative
PBAT_S53_B5_chr18	good	-16,+18,XY	-16,+18,XY	-16,+18,XY	46,XX	False negative	True negative	46,XX	False negative	True negative	46,XX	False negative	True negative	46,XX	False negative	True negative	46,XY	False negative	True negative	46,XX	False negative	True negative	46,XX	False negative	True negative	46,XX	False negative	True negative	46,XY	False negative	True negative
PBAT_S112_B11	good	-22,XY	-22, XY	-15,-18,-22,XY	46,XX	False negative	True negative	46,XX	False negative	True negative	46,XX	False negative	True negative	46,XX	False negative	True negative	46,XY	False negative	True negative	46,XX	False negative	True negative	46,XX	False negative	True negative	46,XX	False negative	True negative	46,XY	False negative	True negative
PBAT_S114_B11	good	-4,XX	-4, XX	-4,+11,+14,+21,XX	46,XX	False negative	True negative	46,XX	False negative	True negative	46,XX	False negative	True negative	46,XX	False negative	True negative	46,XX	False negative	True negative	46,XX	False negative	True negative	46,XX	False negative	True negative	46,XX	False negative	True negative	46,XX	False negative	True negative
PBAT_S136_B12	chr22 good	+5(q21.3-q35.3,~70M),-22,XY	-22,XY	+5,-16,-22,XY	46,XX	False negative	True negative	46,XX	False negative	True negative	46,XX	False negative	True negative	46,XX	False negative	True negative	46,XY	False negative	True negative	46,XX	False negative	True negative	46,XX	False negative	True negative	46,XX	False negative	True negative	46,XY	False negative	True negative
PBAT_S144_B12	good	+6,XX	+6,XX	+6,XX	46,XX	False negative	True negative	46,XX	False negative	True negative	46,XX	False negative	True negative	46,XX	False negative	True negative	46,XX	False negative	True negative	46,XX	False negative	True negative	46,XX	False negative	True negative	46,XX	False negative	True negative	46,XX	False negative	True negative
PBAT_S172_B14	chr10 good	-10,+13(q21.1-q34,~56M),XY	-10,XY	-10,XY	46,XX	False negative	True negative	46,XX	False negative	True negative	46,XX	False negative	True negative	46,XX	False negative	True negative	46,XY	False negative	True negative	46,XX	False negative	True negative	46,XX	False negative	True negative	46,XX	False negative	True negative	46,XY	False negative	True negative
PBAT_S173_B14	good	-12,XY	+9(嵌),XY	-12,-15,+21,XY	46,XX	False negative	True negative	46,XX	False negative	True negative	46,XX	False negative	True negative	46,XX	False negative	True negative	-12,XY	True positive	True negative	46,XX	False negative	True negative	46,XX	False negative	True negative	46,XX	False negative	True negative	-12,XY	False negative	True negative
PBAT_S187_B14	good	-14,XY	+9q13qter,-14,XY	-14,XY	-14,XX	True positive	True negative	46,XX	False negative	True negative	46,XX	False negative	True negative	46,XX	False negative	True negative	46,XX	False negative	True negative	46,XX	False negative	True negative	46,XX	False negative	True negative	46,XX	False negative	True negative	46,XX	False negative	True negative
#ADD good a little partial
C_Ratio: 20%																				后续均为3比较
sample		SECM(>6)	PGT	Decontamination	Mixing_Decontamination	C&FSensitivity	C&FSpecificity	1.5&2.5	C&ISensitivity	C&ISpecificity	1.6&2.4	C&LSensitivity	C&LSpecificity	1.7&2.3	C&OSensitivity	C&OSpecificity	1.8&2.2	C&RSensitivity	C&RSpecificity	1.5&2.5	Sensitivity	Specificity	1.6&2.4	Sensitivity	Specificity	1.7&2.3	Sensitivity	Specificity	1.8&2.2	Sensitivity	Specificity
PBAT_S92_B10	#ADD good a little partial	-22,XY	-22, XY	-22, XY	-22,XY	True positive	True negative	-22,XX	True positive	True negative	-22,XY	True positive	True negative	-22,XY	True positive	True negative	-22,XY	True positive	True negative	-22,XX	True positive	True negative	-22,XY	True positive	True negative	-22,XY	True positive	True negative	-22,XY	True positive	True negative
PBAT_S113_B11	#ADD good a little partial	+3,XX	+3, XX	+3, XX	+3,XX	True positive	True negative	46,XX	False negative	True negative	+3,XX	True positive	True negative	+3,XX	True positive	True negative	+3,XX	True positive	True negative	46,XX	False negative	True negative	+3,XX	True positive	True negative	+3,XX	True positive	True negative	+3,XX	True positive	True negative
PBAT_S122_B11	#ADD good a little partial	+18,XX	+18, XX	+18, XX	-4,+18,XX	True positive	False positive	+18,XX	True positive	True negative	+18,XX	True positive	True negative	+18,XX	True positive	True negative	-4,+18,XX	True positive	False positive	+18,XX	True positive	True negative	+18,XX	True positive	True negative	+18,XX	True positive	True negative	-4,+18,XX	True positive	False positive
PBAT_S137_B12	#ADD good a little partial	+7,XX	46,XX	-2,+20,-22,XX	-22,XX	True positive	False positive	46,XX	False negative	True negative	+7,XX	True positive	True negative	+7,XX	True positive	True negative	+7,-9,-19,XX	True positive	False positive	46,XX	False negative	True negative	+7,XX	False negative	True negative	+7,XX	False negative	True negative	+7,-9,-19,XX	False negative	True negative
PBAT_S143_B12	#ADD good a little partial	+22,XX	+22,XX	+22,XX	+22,XX	True positive	True negative	+22,XX	True positive	True negative	+22,XX	True positive	True negative	+22,XX	True positive	True negative	+22,XX	True positive	True negative	+22,XX	True positive	True negative	+22,XX	True positive	True negative	+22,XX	True positive	True negative	+22,XX	True positive	True negative
PBAT_S169_B13	#ADD good a little partial	-6,-12(q21.31-q24.33,~51M),+13,XY	-6,+13,XY	-6,-12,+13,XY	-6,-12,+13,XY	True positive	True negative	-6,-12,+13,XY	True positive	True negative	-6,-12,+13,XY	True positive	True negative	-6,+12,-12,+13,XY	True positive	False positive	-6,+12,-12,+13,XY	True positive	False positive	-6,-12,+13,XY	True positive	True negative	-6,-12,+13,XY	True positive	True negative	-6,+12,-12,+13,XY	True positive	True negative	-6,+12,-12,+13,XY	True positive	True negative
PBAT_S192_B14	#ADD good a little partial	-4,XY	-4,XY	-4,XY	-4,XY	True positive	True negative	46,XY	False negative	True negative	-4,XY	True positive	True negative	-4,XY	True positive	True negative	-4,XY	True positive	True negative	46,XY	False negative	True negative	-4,XY	True positive	True negative	-4,XY	True positive	True negative	-4,XY	True positive	True negative
C_Ratio: 33%
sample		SECM(>6)	PGT	Decontamination	Mixing_Decontamination	C&FSensitivity	C&FSpecificity	1.5&2.5	C&ISensitivity	C&ISpecificity	1.6&2.4	C&LSensitivity	C&LSpecificity	1.7&2.3	C&OSensitivity	C&OSpecificity	1.8&2.2	C&RSensitivity	C&RSpecificity	1.5&2.5	Sensitivity	Specificity	1.6&2.4	Sensitivity	Specificity	1.7&2.3	Sensitivity	Specificity	1.8&2.2	Sensitivity	Specificity
PBAT_S92_B10	#ADD good a little partial	-22,XY	-22, XY	-22, XY	-22,XY	True positive	True negative	-22,XX	True positive	True negative	-22,XY	True positive	True negative	-22,XY	True positive	True negative	-22,XY	True positive	True negative	-22,XX	True positive	True negative	-22,XY	True positive	True negative	-22,XY	True positive	True negative	-22,XY	True positive	True negative
PBAT_S113_B11	#ADD good a little partial	+3,XX	+3, XX	+3, XX	46,XX	False negative	True negative	46,XX	False negative	True negative	46,XX	False negative	True negative	+3,XX	True positive	True negative	+3,XX	True positive	True negative	46,XX	False negative	True negative	46,XX	False negative	True negative	+3,XX	True positive	True negative	+3,XX	False negative	True negative
PBAT_S122_B11	#ADD good a little partial	+18,XX	+18, XX	+18, XX	+18,XX	True positive	True negative	46,XX	False negative	True negative	+18,XX	True positive	True negative	+18,XX	True positive	True negative	-4,+18,XX	True positive	False positive	46,XX	False negative	True negative	+18,XX	True positive	True negative	+18,XX	True positive	True negative	-4,+18,XX	True positive	True negative
PBAT_S137_B12	#ADD good a little partial	+7,XX	46,XX	-2,+20,-22,XX	-22,XX	True positive	False positive	46,XX	False negative	True negative	46,XX	False negative	True negative	+7,XX	True positive	True negative	+7,-9,-19,XX	True positive	False positive	46,XX	False negative	True negative	46,XX	False negative	True negative	+7,XX	False negative	True negative	+7,-9,-19,XX	False negative	True negative
PBAT_S143_B12	#ADD good a little partial	+22,XX	+22,XX	+22,XX	+22,XX	True positive	True negative	46,XX	False negative	True negative	+22,XX	True positive	True negative	+22,XX	True positive	True negative	+22,XX	True positive	True negative	46,XX	False negative	True negative	+22,XX	True positive	True negative	+22,XX	True positive	True negative	+22,XX	True positive	True negative
PBAT_S169_B13	#ADD good a little partial	-6,-12(q21.31-q24.33,~51M),+13,XY	-6,+13,XY	-6,-12,+13,XY	-6,-12,+13,XY	True positive	True negative	46,XY	False negative	True negative	-6,-12,+13,XY	True positive	True negative	-6,+12,-12,+13,XY	True positive	False positive	-6,+12,-12,+13,XY	True positive	False positive	46,XY	False negative	True negative	-6,-12,+13,XY	True positive	True negative	-6,+12,-12,+13,XY	True positive	True negative	-6,+12,-12,+13,XY	True positive	True negative
PBAT_S192_B14	#ADD good a little partial	-4,XY	-4,XY	-4,XY	-4,XY	True positive	True negative	46,XY	False negative	True negative	-4,XY	True positive	True negative	-4,XY	True positive	True negative	-4,XY	True positive	True negative	46,XY	False negative	True negative	-4,XY	True positive	True negative	-4,XY	True positive	True negative	-4,XY	True positive	True negative
C_Ratio: 50%
sample		SECM(>6)	PGT	Decontamination	Mixing_Decontamination	C&FSensitivity	C&FSpecificity	1.5&2.5	C&ISensitivity	C&ISpecificity	1.6&2.4	C&LSensitivity	C&LSpecificity	1.7&2.3	C&OSensitivity	C&OSpecificity	1.8&2.2	C&RSensitivity	C&RSpecificity	1.5&2.5	Sensitivity	Specificity	1.6&2.4	Sensitivity	Specificity	1.7&2.3	Sensitivity	Specificity	1.8&2.2	Sensitivity	Specificity
PBAT_S92_B10	#ADD good a little partial	-22,XY	-22, XY	-22, XY	-22,XX	True positive	True negative	46,XX	False negative	True negative	-22,XX	True positive	True negative	-22,XY	True positive	True negative	-22,XY	True positive	True negative	46,XX	False negative	True negative	-22,XX	True positive	True negative	-22,XY	True positive	True negative	-22,XY	True positive	True negative
PBAT_S113_B11	#ADD good a little partial	+3,XX	+3, XX	+3, XX	46,XX	False negative	True negative	46,XX	False negative	True negative	46,XX	False negative	True negative	46,XX	False negative	True negative	+3,XX	True positive	True negative	46,XX	False negative	True negative	46,XX	False negative	True negative	46,XX	False negative	True negative	+3,XX	False negative	True negative
PBAT_S122_B11	#ADD good a little partial	+18,XX	+18, XX	+18, XX	+18,XX	True positive	True negative	46,XX	False negative	True negative	46,XX	False negative	True negative	+18,XX	True positive	True negative	-11,+18,XX	True positive	False positive	46,XX	False negative	True negative	46,XX	False negative	True negative	+18,XX	True positive	True negative	-11,+18,XX	True positive	True negative
PBAT_S137_B12	#ADD good a little partial	+7,XX	46,XX	-2,+20,-22,XX	-22,XX	True positive	False positive	46,XX	False negative	True negative	46,XX	False negative	True negative	46,XX	False negative	True negative	+7,XX	True positive	True negative	46,XX	False negative	True negative	46,XX	False negative	True negative	46,XX	False negative	True negative	+7,XX	False negative	True negative
PBAT_S143_B12	#ADD good a little partial	+22,XX	+22,XX	+22,XX	+22,XX	True positive	True negative	46,XX	False negative	True negative	46,XX	False negative	True negative	+22,XX	True positive	True negative	+22,XX	True positive	True negative	46,XX	False negative	True negative	46,XX	False negative	True negative	+22,XX	True positive	True negative	+22,XX	True positive	True negative
PBAT_S169_B13	#ADD good a little partial	-6,-12(q21.31-q24.33,~51M),+13,XY	-6,+13,XY	-6,-12,+13,XY	-6,-12,+13,XY	True positive	True negative	46,XX	False negative	True negative	-12,+13,XY	True positive	True negative	-6,-12,+13,XY	True positive	True negative	-6,-12,+13,XY	True positive	True negative	46,XX	False negative	True negative	-12,+13,XY	True positive	True negative	-6,-12,+13,XY	True positive	True negative	-6,-12,+13,XY	True positive	True negative
PBAT_S192_B14	#ADD good a little partial	-4,XY	-4,XY	-4,XY	-4,XY	True positive	True negative	46,XX	False negative	True negative	46,XY	False negative	True negative	-4,XY	True positive	True negative	-4,XY	True positive	True negative	46,XX	False negative	True negative	46,XY	False negative	True negative	-4,XY	True positive	True negative	-4,XY	True positive	True negative
C_Ratio: 75%
sample		SECM(>6)	PGT	Decontamination	Mixing_Decontamination	C&FSensitivity	C&FSpecificity	1.5&2.5	C&ISensitivity	C&ISpecificity	1.6&2.4	C&LSensitivity	C&LSpecificity	1.7&2.3	C&OSensitivity	C&OSpecificity	1.8&2.2	C&RSensitivity	C&RSpecificity	1.5&2.5	Sensitivity	Specificity	1.6&2.4	Sensitivity	Specificity	1.7&2.3	Sensitivity	Specificity	1.8&2.2	Sensitivity	Specificity
PBAT_S92_B10	#ADD good a little partial	-22,XY	-22, XY	-22, XY	-22,XX	True positive	True negative	46,XX	False negative	True negative	46,XX	False negative	True negative	46,XX	False negative	True negative	-22,XY	True positive	True negative	46,XX	False negative	True negative	46,XX	False negative	True negative	46,XX	False negative	True negative	-22,XY	True positive	True negative
PBAT_S113_B11	#ADD good a little partial	+3,XX	+3, XX	+3, XX	46,XX	False negative	True negative	46,XX	False negative	True negative	46,XX	False negative	True negative	46,XX	False negative	True negative	46,XX	False negative	True negative	46,XX	False negative	True negative	46,XX	False negative	True negative	46,XX	False negative	True negative	46,XX	False negative	True negative
PBAT_S122_B11	#ADD good a little partial	+18,XX	+18, XX	+18, XX	46,XX	False negative	True negative	46,XX	False negative	True negative	46,XX	False negative	True negative	46,XX	False negative	True negative	46,XX	False negative	True negative	46,XX	False negative	True negative	46,XX	False negative	True negative	46,XX	False negative	True negative	46,XX	False negative	True negative
PBAT_S137_B12	#ADD good a little partial	+7,XX	46,XX	-2,+20,-22,XX	-22,XX	True positive	False positive	46,XX	False negative	True negative	46,XX	False negative	True negative	46,XX	False negative	True negative	46,XX	False negative	True negative	46,XX	False negative	True negative	46,XX	False negative	True negative	46,XX	False negative	True negative	46,XX	False negative	True negative
PBAT_S143_B12	#ADD good a little partial	+22,XX	+22,XX	+22,XX	46,XX	False negative	True negative	46,XX	False negative	True negative	46,XX	False negative	True negative	46,XX	False negative	True negative	46,XX	False negative	True negative	46,XX	False negative	True negative	46,XX	False negative	True negative	46,XX	False negative	True negative	46,XX	False negative	True negative
PBAT_S169_B13	#ADD good a little partial	-6,-12(q21.31-q24.33,~51M),+13,XY	-6,+13,XY	-6,-12,+13,XY	46,XX	False negative	True negative	46,XX	False negative	True negative	46,XX	False negative	True negative	46,XX	False negative	True negative	46,XY	False negative	True negative	46,XX	False negative	True negative	46,XX	False negative	True negative	46,XX	False negative	True negative	46,XY	False negative	True negative
PBAT_S192_B14	#ADD good a little partial	-4,XY	-4,XY	-4,XY	46,XX	False negative	True negative	46,XX	False negative	True negative	46,XX	False negative	True negative	46,XX	False negative	True negative	46,XY	False negative	True negative	46,XX	False negative	True negative	46,XX	False negative	True negative	46,XX	False negative	True negative	46,XY	False negative	True negative
C_Ratio: 90%
sample		SECM(>6)	PGT	Decontamination	Mixing_Decontamination	C&FSensitivity	C&FSpecificity	1.5&2.5	C&ISensitivity	C&ISpecificity	1.6&2.4	C&LSensitivity	C&LSpecificity	1.7&2.3	C&OSensitivity	C&OSpecificity	1.8&2.2	C&RSensitivity	C&RSpecificity	1.5&2.5	Sensitivity	Specificity	1.6&2.4	Sensitivity	Specificity	1.7&2.3	Sensitivity	Specificity	1.8&2.2	Sensitivity	Specificity
PBAT_S92_B10	#ADD good a little partial	-22,XY	-22, XY	-22, XY	-22,XX	True positive	True negative	46,XX	False negative	True negative	46,XX	False negative	True negative	46,XX	False negative	True negative	46,XX	False negative	True negative	46,XX	False negative	True negative	46,XX	False negative	True negative	46,XX	False negative	True negative	46,XX	False negative	True negative
PBAT_S113_B11	#ADD good a little partial	+3,XX	+3, XX	+3, XX	46,XX	False negative	True negative	46,XX	False negative	True negative	46,XX	False negative	True negative	46,XX	False negative	True negative	46,XX	False negative	True negative	46,XX	False negative	True negative	46,XX	False negative	True negative	46,XX	False negative	True negative	46,XX	False negative	True negative
PBAT_S122_B11	#ADD good a little partial	+18,XX	+18, XX	+18, XX	46,XX	False negative	True negative	46,XX	False negative	True negative	46,XX	False negative	True negative	46,XX	False negative	True negative	46,XX	False negative	True negative	46,XX	False negative	True negative	46,XX	False negative	True negative	46,XX	False negative	True negative	46,XX	False negative	True negative
PBAT_S137_B12	#ADD good a little partial	+7,XX	46,XX	-2,+20,-22,XX	46,XX	False negative	True negative	46,XX	False negative	True negative	46,XX	False negative	True negative	46,XX	False negative	True negative	46,XX	False negative	True negative	46,XX	False negative	True negative	46,XX	False negative	True negative	46,XX	False negative	True negative	46,XX	False negative	True negative
PBAT_S143_B12	#ADD good a little partial	+22,XX	+22,XX	+22,XX	46,XX	False negative	True negative	46,XX	False negative	True negative	46,XX	False negative	True negative	46,XX	False negative	True negative	46,XX	False negative	True negative	46,XX	False negative	True negative	46,XX	False negative	True negative	46,XX	False negative	True negative	46,XX	False negative	True negative
PBAT_S169_B13	#ADD good a little partial	-6,-12(q21.31-q24.33,~51M),+13,XY	-6,+13,XY	-6,-12,+13,XY	46,XX	False negative	True negative	46,XX	False negative	True negative	46,XX	False negative	True negative	46,XX	False negative	True negative	46,XX	False negative	True negative	46,XX	False negative	True negative	46,XX	False negative	True negative	46,XX	False negative	True negative	46,XX	False negative	True negative
PBAT_S192_B14	#ADD good a little partial	-4,XY	-4,XY	-4,XY	46,XX	False negative	True negative	46,XX	False negative	True negative	46,XX	False negative	True negative	46,XX	False negative	True negative	46,XX	False negative	True negative	46,XX	False negative	True negative	46,XX	False negative	True negative	46,XX	False negative	True negative	46,XX	False negative	True negative
#Statistics_C_Ratio: 20% (n=23)	Sensitivity	Specificity
Only_Decontamination	21/23	17/23
Only_Cutoff (1.5&2.5)	19/23	23/23
Only_Cutoff (1.6&2.4)	23/23	23/23
Only_Cutoff (1.7&2.3)	23/23	20/23
Only_Cutoff (1.8&2.2)	23/23	12/23
Integrated Decontamination & Cutoff (1.5&2.5)	18/23	23/23
Integrated Decontamination & Cutoff (1.6&2.4)	20/23	23/23
Integrated Decontamination & Cutoff (1.7&2.3)	20/23	22/23
Integrated Decontamination & Cutoff (1.8&2.2)	20/23	21/23
#Statistics_C_Ratio: 33% (n=23)	Sensitivity	Specificity
Only_Decontamination	20/23	18/23
Only_Cutoff (1.5&2.5)	13/23	23/23
Only_Cutoff (1.6&2.4)	20/23	23/23
Only_Cutoff (1.7&2.3)	23/23	22/23
Only_Cutoff (1.8&2.2)	23/23	14/23
Integrated Decontamination & Cutoff (1.5&2.5)	12/23	23/23
Integrated Decontamination & Cutoff (1.6&2.4)	19/23	23/23
Integrated Decontamination & Cutoff (1.7&2.3)	20/23	23/23
Integrated Decontamination & Cutoff (1.8&2.2)	19/23	22/23
#Statistics_C_Ratio: 50% (n=23)	Sensitivity	Specificity
Only_Decontamination	19/23	20/23
Only_Cutoff (1.5&2.5)	2/23	23/23
Only_Cutoff (1.6&2.4)	10/23	23/23
Only_Cutoff (1.7&2.3)	20/23	23/23
Only_Cutoff (1.8&2.2)	23/23	21/23
Integrated Decontamination & Cutoff (1.5&2.5)	9/23	23/23
Integrated Decontamination & Cutoff (1.6&2.4)	9/23	23/23
Integrated Decontamination & Cutoff (1.7&2.3)	19/23	23/23
Integrated Decontamination & Cutoff (1.8&2.2)	19/23	23/23
#Statistics_C_Ratio: 75% (n=23)	Sensitivity	Specificity
Only_Decontamination	9/23	22/23
Only_Cutoff (1.5&2.5)	0/23	7/23
Only_Cutoff (1.6&2.4)	0/23	23/23
Only_Cutoff (1.7&2.3)	0/23	23/23
Only_Cutoff (1.8&2.2)	11/23	23/23
Integrated Decontamination & Cutoff (1.5&2.5)	0/23	23/23
Integrated Decontamination & Cutoff (1.6&2.4)	0/23	23/23
Integrated Decontamination & Cutoff (1.7&2.3)	0/23	23/23
Integrated Decontamination & Cutoff (1.8&2.2)	7/23	23/23
#Statistics_C_Ratio: 90% (n=23)	Sensitivity	Specificity
Only_Decontamination	3/23	23/23
Only_Cutoff (1.5&2.5)	0/23	23/23
Only_Cutoff (1.6&2.4)	0/23	23/23
Only_Cutoff (1.7&2.3)	0/23	23/23
Only_Cutoff (1.8&2.2)	1/23	23/23
Integrated Decontamination & Cutoff (1.5&2.5)	0/23	23/23
Integrated Decontamination & Cutoff (1.6&2.4)	0/23	23/23
Integrated Decontamination & Cutoff (1.7&2.3)	0/23	23/23
Integrated Decontamination & Cutoff (1.8&2.2)	0/23	23/23

## Sheet: mix_Cumulus3
C_Ratio: 20%																				后续均为3比较
sample		SECM(>6)	PGT	Decontamination	Mixing_Decontamination	C&FSensitivity	C&FSpecificity	1.5&2.5	C&ISensitivity	C&ISpecificity	1.6&2.4	C&LSensitivity	C&LSpecificity	1.7&2.3	C&OSensitivity	C&OSpecificity	1.8&2.2	C&RSensitivity	C&RSpecificity	1.5&2.5	Sensitivity	Specificity	1.6&2.4	Sensitivity	Specificity	1.7&2.3	Sensitivity	Specificity	1.8&2.2	Sensitivity	Specificity
PBAT_S5_B1	good	-13,XY	-13,XY	-13,XY	-13,XY	True positive	True negative	-13,XY	True positive	True negative	-13,XY	True positive	True negative	-13,XY	True positive	True negative	-13,XY	True positive	True negative	-13,XY	True positive	True negative	-13,XY	True positive	True negative	-13,XY	True positive	True negative	-13,XY	True positive	True negative
PBAT_S24_B5_chr15	good	+15,-22,XX	+15,-22,XX	-22,XX	-22,XX	False negative	True negative	+15,-22,XX	True positive	True negative	+15,-22,XX	True positive	True negative	+15,-22,XX	True positive	True negative	-3,+6,+12,+15,-22,XX	True positive	False positive	+15,-22,XX	False negative	True negative	+15,-22,XX	False negative	True negative	+15,-22,XX	False negative	True negative	-3,+6,+12,+15,-22,XX	False negative	True negative
PBAT_S24_B5_chr22	good	+15,-22,XX	+15,-22,XX	-22,XX	-22,XX	True positive	True negative	+15,-22,XX	True positive	True negative	+15,-22,XX	True positive	True negative	+15,-22,XX	True positive	True negative	-3,+6,+12,+15,-22,XX	True positive	False positive	+15,-22,XX	True positive	True negative	+15,-22,XX	True positive	True negative	+15,-22,XX	True positive	True negative	-3,+6,+12,+15,-22,XX	True positive	True negative
PBAT_S45_B5	good	-1(p12-q44,~99M),+16,XX	+16,XX	-1,+16,XX	-1,+16,XX	True positive	True negative	+16,XX	True positive	True negative	-1,+16,XX	True positive	True negative	-1,+16,XX	True positive	True negative	-1,+16,XX	True positive	True negative	+16,XX	True positive	True negative	-1,+16,XX	True positive	True negative	-1,+16,XX	True positive	True negative	-1,+16,XX	True positive	True negative
PBAT_S46_B5	chr5 good	+5,-9(q21.12-q34.3,~67M),XX	+5,XXX	+5,-7,XX	+5,XX	True positive	True negative	+5,XX	True positive	True negative	+5,-9,XX	True positive	True negative	+5,-9,-18,XX	True positive	False positive	+5,-9,-18,XX	True positive	False positive	+5,XX	True positive	True negative	+5,-9,XX	True positive	True negative	+5,-9,-18,XX	True positive	True negative	+5,-9,-18,XX	True positive	True negative
PBAT_S52_B5_chr2	good	-2,-11,XX	-2,XX	-2,XX	-2,XX	True positive	True negative	-2,XX	True positive	True negative	-2,-11,XX	True positive	True negative	-2,-11,XX	True positive	True negative	-2,+6,-11,XX	True positive	False positive	-2,XX	True positive	True negative	-2,-11,XX	True positive	True negative	-2,-11,XX	True positive	True negative	-2,+6,-11,XX	True positive	True negative
PBAT_S52_B5_chr11	good	-2,-11,XX	-2,XX	-2,XX	-2,XX	False negative	True negative	-2,XX	False negative	True negative	-2,-11,XX	True positive	True negative	-2,-11,XX	True positive	True negative	-2,+6,-11,XX	True positive	False positive	-2,XX	False negative	True negative	-2,-11,XX	False negative	True negative	-2,-11,XX	False negative	True negative	-2,+6,-11,XX	False negative	True negative
PBAT_S53_B5_chr16	good	-16,+18,XY	-16,+18,XY	-16,+18,XY	-16,+18,XY	True positive	True negative	-16,+18,XY	True positive	True negative	-16,+18,XY	True positive	True negative	-16,+18,XY	True positive	True negative	-16,+18,XY	True positive	True negative	-16,+18,XY	True positive	True negative	-16,+18,XY	True positive	True negative	-16,+18,XY	True positive	True negative	-16,+18,XY	True positive	True negative
PBAT_S53_B5_chr18	good	-16,+18,XY	-16,+18,XY	-16,+18,XY	-16,+18,XY	True positive	True negative	-16,+18,XY	True positive	True negative	-16,+18,XY	True positive	True negative	-16,+18,XY	True positive	True negative	-16,+18,XY	True positive	True negative	-16,+18,XY	True positive	True negative	-16,+18,XY	True positive	True negative	-16,+18,XY	True positive	True negative	-16,+18,XY	True positive	True negative
PBAT_S112_B11	good	-22,XY	-22, XY	-15,-18,-22,XY	-15,-22,XY	True positive	False positive	-22,XY	True positive	True negative	-22,XY	True positive	True negative	-22,XY	True positive	True negative	-9,-22, XY	True positive	False positive	-22,XY	True positive	True negative	-22,XY	True positive	True negative	-22,XY	True positive	True negative	-9,-22, XY	True positive	True negative
PBAT_S114_B11	good	-4,XX	-4, XX	-4,+11,+14,+21,XX	-4,+14,+21,XX	True positive	False positive	-4,XX	True positive	True negative	-4,XX	True positive	True negative	-4, +14,XX	True positive	False positive	+3,-4,-9,+11,+14,+17,+18,+21,XX	True positive	False positive	-4,XX	True positive	True negative	-4,XX	True positive	True negative	-4, +14,XX	True positive	False positive	+3,-4,-9,+11,+14,+17,+18,+21,XX	True positive	False positive
PBAT_S136_B12	chr22 good	+5(q21.3-q35.3,~70M),-22,XY	-22,XY	+5,-16,-22,XY	+5,-16,-22,XY	True positive	False positive	-22,XY	True positive	True negative	+5,-22,XY	True positive	True negative	+5,-22,XY	True positive	True negative	-4,+5,-11,-14,-19,-22,XY	True positive	False positive	-22,XY	True positive	True negative	+5,-22,XY	True positive	True negative	+5,-22,XY	True positive	True negative	-4,+5,-11,-14,-19,-22,XY	True positive	True negative
PBAT_S144_B12	good	+6,XX	+6,XX	+6,XX	+6,XX	True positive	True negative	+6,XX	True positive	True negative	+6,XX	True positive	True negative	+6,XX	True positive	True negative	+1,+6,-8,-11,-12,-13,-19,XX	True positive	False positive	+6,XX	True positive	True negative	+6,XX	True positive	True negative	+6,XX	True positive	True negative	+1,+6,-8,-11,-12,-13,-19,XX	True positive	True negative
PBAT_S172_B14	chr10 good	-10,+13(q21.1-q34,~56M),XY	-10,XY	-10,XY	-10,XY	True positive	True negative	-10,+13,XY	True positive	True negative	-10,+13,XY	True positive	True negative	-10,+13,XY	True positive	True negative	-10,+13,XY	True positive	True negative	-10,+13,XY	True positive	True negative	-10,+13,XY	True positive	True negative	-10,+13,XY	True positive	True negative	-10,+13,XY	True positive	True negative
PBAT_S173_B14	good	-12,XY	+9(嵌),XY	-12,-15,+21,XY	+5,-12,-15,XY	True positive	False positive	-12,XY	True positive	True negative	-12,XY	True positive	True negative	-12,XY	True positive	True negative	-12,XY	True positive	True negative	-12,XY	True positive	True negative	-12,XY	True positive	True negative	-12,XY	True positive	True negative	-12,XY	True positive	True negative
PBAT_S187_B14	good	-14,XY	+9q13qter,-14,XY	-14,XY	-14,XY	True positive	True negative	-14,XY	True positive	True negative	-14,XY	True positive	True negative	-14,XY	True positive	True negative	+9,-14,XY	True positive	False positive	-14,XY	True positive	True negative	-14,XY	True positive	True negative	-14,XY	True positive	True negative	+9,-14,XY	True positive	True negative
C_Ratio: 33%
sample		SECM(>6)	PGT	Decontamination	Mixing_Decontamination	C&FSensitivity	C&FSpecificity	1.5&2.5	C&ISensitivity	C&ISpecificity	1.6&2.4	C&LSensitivity	C&LSpecificity	1.7&2.3	C&OSensitivity	C&OSpecificity	1.8&2.2	C&RSensitivity	C&RSpecificity	1.5&2.5	Sensitivity	Specificity	1.6&2.4	Sensitivity	Specificity	1.7&2.3	Sensitivity	Specificity	1.8&2.2	Sensitivity	Specificity
PBAT_S5_B1	good	-13,XY	-13,XY	-13,XY	-13,XY	True positive	True negative	46,XY	False negative	True negative	-13,XY	True positive	True negative	-13,XY	True positive	True negative	-13,XY	True positive	True negative	46,XY	False negative	True negative	-13,XY	True positive	True negative	-13,XY	True positive	True negative	-13,XY	True positive	True negative
PBAT_S24_B5_chr15	good	+15,-22,XX	+15,-22,XX	-22,XX	-22,XX	False negative	True negative	+15,-22,XX	True positive	True negative	+15,-22,XX	True positive	True negative	+15,-22,XX	True positive	True negative	+12,+15,-22,XX	True positive	False positive	+15,-22,XX	False negative	True negative	+15,-22,XX	False negative	True negative	+15,-22,XX	False negative	True negative	+12,+15,-22,XX	False negative	True negative
PBAT_S24_B5_chr22	good	+15,-22,XX	+15,-22,XX	-22,XX	-22,XX	True positive	True negative	+15,-22,XX	True positive	True negative	+15,-22,XX	True positive	True negative	+15,-22,XX	True positive	True negative	+12,+15,-22,XX	True positive	False positive	+15,-22,XX	True positive	True negative	+15,-22,XX	True positive	True negative	+15,-22,XX	True positive	True negative	+12,+15,-22,XX	True positive	True negative
PBAT_S45_B5	good	-1(p12-q44,~99M),+16,XX	+16,XX	-1,+16,XX	+16,XX	True positive	True negative	+16,XX	True positive	True negative	+16,XX	True positive	True negative	-1,+16,XX	True positive	True negative	-1,+16,XX	True positive	True negative	+16,XX	True positive	True negative	+16,XX	True positive	True negative	-1,+16,XX	True positive	True negative	-1,+16,XX	True positive	True negative
PBAT_S46_B5	chr5 good	+5,-9(q21.12-q34.3,~67M),XX	+5,XXX	+5,-7,XX	+5,XX	True positive	True negative	46,XX	False negative	True negative	+5,-9,XX	True positive	True negative	+5,-9,XX	True positive	True negative	+5,-9,-18,XX	True positive	False positive	46,XX	False negative	True negative	+5,-9,XX	True positive	True negative	+5,-9,XX	True positive	True negative	+5,-9,-18,XX	True positive	True negative
PBAT_S52_B5_chr2	good	-2,-11,XX	-2,XX	-2,XX	-2,XX	True positive	True negative	46,XX	False negative	True negative	-2,XX	True positive	True negative	-2,-11,XX	True positive	True negative	-2,-11,XX	True positive	True negative	46,XX	False negative	True negative	-2,XX	True positive	True negative	-2,-11,XX	True positive	True negative	-2,-11,XX	True positive	True negative
PBAT_S52_B5_chr11	good	-2,-11,XX	-2,XX	-2,XX	-2,XX	False negative	True negative	46,XX	False negative	True negative	-2,XX	False negative	True negative	-2,-11,XX	True positive	True negative	-2,-11,XX	True positive	True negative	46,XX	False negative	True negative	-2,XX	False negative	True negative	-2,-11,XX	False negative	True negative	-2,-11,XX	False negative	True negative
PBAT_S53_B5_chr16	good	-16,+18,XY	-16,+18,XY	-16,+18,XY	-16,+18,XY	True positive	True negative	-16,+18,XY	True positive	True negative	-16,+18,XY	True positive	True negative	-16,+18,XY	True positive	True negative	-16,+18,XY	True positive	True negative	-16,+18,XY	True positive	True negative	-16,+18,XY	True positive	True negative	-16,+18,XY	True positive	True negative	-16,+18,XY	True positive	True negative
PBAT_S53_B5_chr18	good	-16,+18,XY	-16,+18,XY	-16,+18,XY	-16,+18,XY	True positive	True negative	-16,+18,XY	True positive	True negative	-16,+18,XY	True positive	True negative	-16,+18,XY	True positive	True negative	-16,+18,XY	True positive	True negative	-16,+18,XY	True positive	True negative	-16,+18,XY	True positive	True negative	-16,+18,XY	True positive	True negative	-16,+18,XY	True positive	True negative
PBAT_S112_B11	good	-22,XY	-22, XY	-15,-18,-22,XY	-15,-22,XY	True positive	False positive	-22,XY	True positive	True negative	-22,XY	True positive	True negative	-22,XY	True positive	True negative	-9,-22,XY	True positive	False positive	-22,XY	True positive	True negative	-22,XY	True positive	True negative	-22,XY	True positive	True negative	-9,-22,XY	True positive	True negative
PBAT_S114_B11	good	-4,XX	-4, XX	-4,+11,+14,+21,XX	-4,+14,+21,XX	True positive	False positive	-4,XX	True positive	True negative	-4,XX	True positive	True negative	-4,XX	True positive	True negative	-4,-9,+11,+14,+17,+18,+21,XX	True positive	False positive	-4,XX	True positive	True negative	-4,XX	True positive	True negative	-4,XX	True positive	True negative	-4,-9,+11,+14,+17,+18,+21,XX	True positive	False positive
PBAT_S136_B12	chr22 good	+5(q21.3-q35.3,~70M),-22,XY	-22,XY	+5,-16,-22,XY	+5,-16,-22,XY	True positive	False positive	-22,XY	True positive	True negative	-22,XY	True positive	True negative	+5,-22,XY	True positive	True negative	+5,-11,-22,XY	True positive	False positive	-22,XY	True positive	True negative	-22,XY	True positive	True negative	+5,-22,XY	True positive	True negative	+5,-11,-22,XY	True positive	True negative
PBAT_S144_B12	good	+6,XX	+6,XX	+6,XX	+6,XX	True positive	True negative	+6,XX	True positive	True negative	+6,XX	True positive	True negative	+6,XX	True positive	True negative	+1,+6,-11,-13,XX	True positive	False positive	+6,XX	True positive	True negative	+6,XX	True positive	True negative	+6,XX	True positive	True negative	+1,+6,-11,-13,XX	True positive	True negative
PBAT_S172_B14	chr10 good	-10,+13(q21.1-q34,~56M),XY	-10,XY	-10,XY	-10,XY	True positive	True negative	-10,XY	True positive	True negative	-10,+13,XY	True positive	True negative	-10,+13,XY	True positive	True negative	-10,+13,XY	True positive	True negative	-10,XY	True positive	True negative	-10,+13,XY	True positive	True negative	-10,+13,XY	True positive	True negative	-10,+13,XY	True positive	True negative
PBAT_S173_B14	good	-12,XY	+9(嵌),XY	-12,-15,+21,XY	-12,XY	True positive	True negative	-12,XY	True positive	True negative	-12,XY	True positive	True negative	-12,XY	True positive	True negative	-12,XY	True positive	True negative	-12,XY	True positive	True negative	-12,XY	True positive	True negative	-12,XY	True positive	True negative	-12,XY	True positive	True negative
PBAT_S187_B14	good	-14,XY	+9q13qter,-14,XY	-14,XY	-14,XY	True positive	True negative	-14,XY	True positive	True negative	-14,XY	True positive	True negative	-14,XY	True positive	True negative	-14,XY	True positive	True negative	-14,XY	True positive	True negative	-14,XY	True positive	True negative	-14,XY	True positive	True negative	-14,XY	True positive	True negative
C_Ratio: 50%
sample		SECM(>6)	PGT	Decontamination	Mixing_Decontamination	C&FSensitivity	C&FSpecificity	1.5&2.5	C&ISensitivity	C&ISpecificity	1.6&2.4	C&LSensitivity	C&LSpecificity	1.7&2.3	C&OSensitivity	C&OSpecificity	1.8&2.2	C&RSensitivity	C&RSpecificity	1.5&2.5	Sensitivity	Specificity	1.6&2.4	Sensitivity	Specificity	1.7&2.3	Sensitivity	Specificity	1.8&2.2	Sensitivity	Specificity
PBAT_S5_B1	good	-13,XY	-13,XY	-13,XY	46,XY	True positive	True negative	46,XY	False negative	True negative	46,XY	False negative	True negative	-13,XY	True positive	True negative	-13,XY	True positive	True negative	46,XY	False negative	True negative	46,XY	False negative	True negative	-13,XY	True positive	True negative	-13,XY	True positive	True negative
PBAT_S24_B5_chr15	good	+15,-22,XX	+15,-22,XX	-22,XX	-22,XX	False negative	True negative	+15,-22,XX	True positive	True negative	+15,-22,XX	True positive	True negative	+15,-22,XX	True positive	True negative	+15,-22,XX	True positive	True negative	+15,-22,XX	False negative	True negative	+15,-22,XX	False negative	True negative	+15,-22,XX	False negative	True negative	+15,-22,XX	False negative	True negative
PBAT_S24_B5_chr22	good	+15,-22,XX	+15,-22,XX	-22,XX	-22,XX	True positive	True negative	+15,-22,XX	True positive	True negative	+15,-22,XX	True positive	True negative	+15,-22,XX	True positive	True negative	+15,-22,XX	True positive	True negative	+15,-22,XX	True positive	True negative	+15,-22,XX	True positive	True negative	+15,-22,XX	True positive	True negative	+15,-22,XX	True positive	True negative
PBAT_S45_B5	good	-1(p12-q44,~99M),+16,XX	+16,XX	-1,+16,XX	+16,XX	True positive	True negative	46,XX	False negative	True negative	+16,XX	True positive	True negative	+16,XX	True positive	True negative	-1,+16,XX	True positive	True negative	46,XX	False negative	True negative	+16,XX	True positive	True negative	+16,XX	True positive	True negative	-1,+16,XX	True positive	True negative
PBAT_S46_B5	chr5 good	+5,-9(q21.12-q34.3,~67M),XX	+5,XXX	+5,-7,XX	+5,XX	True positive	True negative	46,XX	False negative	True negative	46,XX	False negative	True negative	+5,XX	True positive	True negative	+5,-9,-18,XX	True positive	False positive	46,XX	False negative	True negative	46,XX	False negative	True negative	+5,XX	True positive	True negative	+5,-9,-18,XX	True positive	True negative
PBAT_S52_B5_chr2	good	-2,-11,XX	-2,XX	-2,XX	-2,XX	True positive	True negative	46,XX	False negative	True negative	46,XX	False negative	True negative	-2,XX	True positive	True negative	-2,-11,XX	True positive	True negative	46,XX	False negative	True negative	46,XX	False negative	True negative	-2,XX	True positive	True negative	-2,-11,XX	True positive	True negative
PBAT_S52_B5_chr11	good	-2,-11,XX	-2,XX	-2,XX	-2,XX	False negative	True negative	46,XX	False negative	True negative	46,XX	False negative	True negative	-2,XX	False negative	True negative	-2,-11,XX	True positive	True negative	46,XX	False negative	True negative	46,XX	False negative	True negative	-2,XX	False negative	True negative	-2,-11,XX	False negative	True negative
PBAT_S53_B5_chr16	good	-16,+18,XY	-16,+18,XY	-16,+18,XY	-16,+18,XY	True positive	True negative	+18,XY	False negative	True negative	-16,+18,XY	True positive	True negative	-16,+18,XY	True positive	True negative	-16,+18,XY	True positive	True negative	+18,XY	False negative	True negative	-16,+18,XY	True positive	True negative	-16,+18,XY	True positive	True negative	-16,+18,XY	True positive	True negative
PBAT_S53_B5_chr18	good	-16,+18,XY	-16,+18,XY	-16,+18,XY	-16,+18,XY	True positive	True negative	+18,XY	True positive	True negative	-16,+18,XY	True positive	True negative	-16,+18,XY	True positive	True negative	-16,+18,XY	True positive	True negative	+18,XY	True positive	True negative	-16,+18,XY	True positive	True negative	-16,+18,XY	True positive	True negative	-16,+18,XY	True positive	True negative
PBAT_S112_B11	good	-22,XY	-22, XY	-15,-18,-22,XY	-22,XY	True positive	True negative	46,XX	False negative	True negative	-22,XY	True positive	True negative	-22,XY	True positive	True negative	-22,XY	True positive	True negative	46,XX	False negative	True negative	-22,XY	True positive	True negative	-22,XY	True positive	True negative	-22,XY	True positive	True negative
PBAT_S114_B11	good	-4,XX	-4, XX	-4,+11,+14,+21,XX	-4,+14,XX	True positive	False positive	46,XX	False negative	True negative	46,XX	False negative	True negative	-4,XX	True positive	True negative	-4,+14,+17,XX	True positive	False positive	46,XX	False negative	True negative	46,XX	False negative	True negative	-4,XX	True positive	True negative	-4,+14,+17,XX	True positive	True negative
PBAT_S136_B12	chr22 good	+5(q21.3-q35.3,~70M),-22,XY	-22,XY	+5,-16,-22,XY	+5,-16,-22,XY	True positive	False positive	46,XX	False negative	True negative	46,XY	False negative	True negative	-22,XY	True positive	True negative	+5,+7,-22,XY	True positive	False positive	46,XX	False negative	True negative	46,XY	False negative	True negative	-22,XY	True positive	True negative	+5,+7,-22,XY	True positive	True negative
PBAT_S144_B12	good	+6,XX	+6,XX	+6,XX	+6,XX	True positive	True negative	46,XX	False negative	True negative	46,XX	False negative	True negative	+6,XX	True positive	True negative	+6,-11,XX	True positive	False positive	46,XX	False negative	True negative	46,XX	False negative	True negative	+6,XX	True positive	True negative	+6,-11,XX	True positive	True negative
PBAT_S172_B14	chr10 good	-10,+13(q21.1-q34,~56M),XY	-10,XY	-10,XY	-10,XY	True positive	True negative	46,XX	False negative	True negative	46,XY	False negative	True negative	-10,+13,XY	True positive	True negative	-10,+13,XY	True positive	True negative	46,XX	False negative	True negative	46,XY	False negative	True negative	-10,+13,XY	True positive	True negative	-10,+13,XY	True positive	True negative
PBAT_S173_B14	good	-12,XY	+9(嵌),XY	-12,-15,+21,XY	-12,XY	True positive	True negative	46,XX	False negative	True negative	46,XY	False negative	True negative	-12,XY	True positive	True negative	-12,XY	True positive	True negative	46,XX	False negative	True negative	46,XY	False negative	True negative	-12,XY	True positive	True negative	-12,XY	True positive	True negative
PBAT_S187_B14	good	-14,XY	+9q13qter,-14,XY	-14,XY	-14,XY	True positive	True negative	46,XX	False negative	True negative	-14,XY	True positive	True negative	-14,XY	True positive	True negative	-14,XY	True positive	True negative	46,XX	False negative	True negative	-14,XY	True positive	True negative	-14,XY	True positive	True negative	-14,XY	True positive	True negative
C_Ratio: 75%
sample		SECM(>6)	PGT	Decontamination	Mixing_Decontamination	C&FSensitivity	C&FSpecificity	1.5&2.5	C&ISensitivity	C&ISpecificity	1.6&2.4	C&LSensitivity	C&LSpecificity	1.7&2.3	C&OSensitivity	C&OSpecificity	1.8&2.2	C&RSensitivity	C&RSpecificity	1.5&2.5	Sensitivity	Specificity	1.6&2.4	Sensitivity	Specificity	1.7&2.3	Sensitivity	Specificity	1.8&2.2	Sensitivity	Specificity
PBAT_S5_B1	good	-13,XY	-13,XY	-13,XY	46,XX	False negative	True negative	46,XX	False negative	True negative	46,XX	False negative	True negative	46,XX	False negative	True negative	46,XY	False negative	True negative	46,XX	False negative	True negative	46,XX	False negative	True negative	46,XX	False negative	True negative	46,XY	False negative	True negative
PBAT_S24_B5_chr15	good	+15,-22,XX	+15,-22,XX	-22,XX	-22,XX	False negative	True negative	46,XX	False negative	True negative	46,XX	False negative	True negative	46,XX	False negative	True negative	+15,-22,XX	True positive	True negative	46,XX	False negative	True negative	46,XX	False negative	True negative	46,XX	False negative	True negative	+15,-22,XX	False negative	True negative
PBAT_S24_B5_chr22	good	+15,-22,XX	+15,-22,XX	-22,XX	-22,XX	True positive	True negative	46,XX	False negative	True negative	46,XX	False negative	True negative	46,XX	False negative	True negative	+15,-22,XX	True positive	True negative	46,XX	False negative	True negative	46,XX	False negative	True negative	46,XX	False negative	True negative	+15,-22,XX	True positive	True negative
PBAT_S45_B5	good	-1(p12-q44,~99M),+16,XX	+16,XX	-1,+16,XX	46,XX	False negative	True negative	46,XX	False negative	True negative	46,XX	False negative	True negative	46,XX	False negative	True negative	46,XX	False negative	True negative	46,XX	False negative	True negative	46,XX	False negative	True negative	46,XX	False negative	True negative	46,XX	False negative	True negative
PBAT_S46_B5	chr5 good	+5,-9(q21.12-q34.3,~67M),XX	+5,XXX	+5,-7,XX	46,XX	False negative	True negative	46,XX	False negative	True negative	46,XX	False negative	True negative	46,XX	False negative	True negative	46,XX	False negative	True negative	46,XX	False negative	True negative	46,XX	False negative	True negative	46,XX	False negative	True negative	46,XX	False negative	True negative
PBAT_S52_B5_chr2	good	-2,-11,XX	-2,XX	-2,XX	46,XX	False negative	True negative	46,XX	False negative	True negative	46,XX	False negative	True negative	46,XX	False negative	True negative	46,XX	False negative	True negative	46,XX	False negative	True negative	46,XX	False negative	True negative	46,XX	False negative	True negative	46,XX	False negative	True negative
PBAT_S52_B5_chr11	good	-2,-11,XX	-2,XX	-2,XX	46,XX	False negative	True negative	46,XX	False negative	True negative	46,XX	False negative	True negative	46,XX	False negative	True negative	46,XX	False negative	True negative	46,XX	False negative	True negative	46,XX	False negative	True negative	46,XX	False negative	True negative	46,XX	False negative	True negative
PBAT_S53_B5_chr16	good	-16,+18,XY	-16,+18,XY	-16,+18,XY	-16,+18,XY	True positive	True negative	46,XX	False negative	True negative	46,XX	False negative	True negative	+18,XX	False negative	True negative	-16,+18,XY	True positive	True negative	46,XX	False negative	True negative	46,XX	False negative	True negative	+18,XX	False negative	True negative	-16,+18,XY	True positive	True negative
PBAT_S53_B5_chr18	good	-16,+18,XY	-16,+18,XY	-16,+18,XY	-16,+18,XY	True positive	True negative	46,XX	False negative	True negative	46,XX	False negative	True negative	+18,XX	True positive	True negative	-16,+18,XY	True positive	True negative	46,XX	False negative	True negative	46,XX	False negative	True negative	+18,XX	True positive	True negative	-16,+18,XY	True positive	True negative
PBAT_S112_B11	good	-22,XY	-22, XY	-15,-18,-22,XY	46,XX	False negative	True negative	46,XX	False negative	True negative	46,XX	False negative	True negative	46,XX	False negative	True negative	46,XY	False negative	True negative	46,XX	False negative	True negative	46,XX	False negative	True negative	46,XX	False negative	True negative	46,XY	False negative	True negative
PBAT_S114_B11	good	-4,XX	-4, XX	-4,+11,+14,+21,XX	46,XX	False negative	True negative	46,XX	False negative	True negative	46,XX	False negative	True negative	46,XX	False negative	True negative	46,XX	False negative	True negative	46,XX	False negative	True negative	46,XX	False negative	True negative	46,XX	False negative	True negative	46,XX	False negative	True negative
PBAT_S136_B12	chr22 good	+5(q21.3-q35.3,~70M),-22,XY	-22,XY	+5,-16,-22,XY	+5,-22,XX	True positive	True negative	46,XX	False negative	True negative	46,XX	False negative	True negative	46,XX	False negative	True negative	46,XY	False negative	True negative	46,XX	False negative	True negative	46,XX	False negative	True negative	46,XX	False negative	True negative	46,XY	False negative	True negative
PBAT_S144_B12	good	+6,XX	+6,XX	+6,XX	46,XX	False negative	True negative	46,XX	False negative	True negative	46,XX	False negative	True negative	46,XX	False negative	True negative	46,XX	False negative	True negative	46,XX	False negative	True negative	46,XX	False negative	True negative	46,XX	False negative	True negative	46,XX	False negative	True negative
PBAT_S172_B14	chr10 good	-10,+13(q21.1-q34,~56M),XY	-10,XY	-10,XY	46,XX	False negative	True negative	46,XX	False negative	True negative	46,XX	False negative	True negative	46,XX	False negative	True negative	-10,XY	True positive	True negative	46,XX	False negative	True negative	46,XX	False negative	True negative	46,XX	False negative	True negative	-10,XY	True positive	True negative
PBAT_S173_B14	good	-12,XY	+9(嵌),XY	-12,-15,+21,XY	46,XX	False negative	True negative	46,XX	False negative	True negative	46,XX	False negative	True negative	46,XX	False negative	True negative	46,XY	False negative	True negative	46,XX	False negative	True negative	46,XX	False negative	True negative	46,XX	False negative	True negative	46,XY	False negative	True negative
PBAT_S187_B14	good	-14,XY	+9q13qter,-14,XY	-14,XY	-14,XX	True positive	True negative	46,XX	False negative	True negative	46,XX	False negative	True negative	46,XX	False negative	True negative	-14,XY	True positive	True negative	46,XX	False negative	True negative	46,XX	False negative	True negative	46,XX	False negative	True negative	-14,XY	True positive	True negative
C_Ratio: 90%
sample		SECM(>6)	PGT	Decontamination	Mixing_Decontamination	C&FSensitivity	C&FSpecificity	1.5&2.5	C&ISensitivity	C&ISpecificity	1.6&2.4	C&LSensitivity	C&LSpecificity	1.7&2.3	C&OSensitivity	C&OSpecificity	1.8&2.2	C&RSensitivity	C&RSpecificity	1.5&2.5	Sensitivity	Specificity	1.6&2.4	Sensitivity	Specificity	1.7&2.3	Sensitivity	Specificity	1.8&2.2	Sensitivity	Specificity
PBAT_S5_B1	good	-13,XY	-13,XY	-13,XY	46,XX	False negative	True negative	46,XX	False negative	True negative	46,XX	False negative	True negative	46,XX	False negative	True negative	46,XX	False negative	True negative	46,XX	False negative	True negative	46,XX	False negative	True negative	46,XX	False negative	True negative	46,XX	False negative	True negative
PBAT_S24_B5_chr15	good	+15,-22,XX	+15,-22,XX	-22,XX	46,XX	False negative	True negative	46,XX	False negative	True negative	46,XX	False negative	True negative	46,XX	False negative	True negative	46,XX	False negative	True negative	46,XX	False negative	True negative	46,XX	False negative	True negative	46,XX	False negative	True negative	46,XX	False negative	True negative
PBAT_S24_B5_chr22	good	+15,-22,XX	+15,-22,XX	-22,XX	46,XX	False negative	True negative	46,XX	False negative	True negative	46,XX	False negative	True negative	46,XX	False negative	True negative	46,XX	False negative	True negative	46,XX	False negative	True negative	46,XX	False negative	True negative	46,XX	False negative	True negative	46,XX	False negative	True negative
PBAT_S45_B5	good	-1(p12-q44,~99M),+16,XX	+16,XX	-1,+16,XX	46,XX	False negative	True negative	46,XX	False negative	True negative	46,XX	False negative	True negative	46,XX	False negative	True negative	46,XX	False negative	True negative	46,XX	False negative	True negative	46,XX	False negative	True negative	46,XX	False negative	True negative	46,XX	False negative	True negative
PBAT_S46_B5	chr5 good	+5,-9(q21.12-q34.3,~67M),XX	+5,XXX	+5,-7,XX	46,XX	False negative	True negative	46,XX	False negative	True negative	46,XX	False negative	True negative	46,XX	False negative	True negative	46,XX	False negative	True negative	46,XX	False negative	True negative	46,XX	False negative	True negative	46,XX	False negative	True negative	46,XX	False negative	True negative
PBAT_S52_B5_chr2	good	-2,-11,XX	-2,XX	-2,XX	46,XX	False negative	True negative	46,XX	False negative	True negative	46,XX	False negative	True negative	46,XX	False negative	True negative	46,XX	False negative	True negative	46,XX	False negative	True negative	46,XX	False negative	True negative	46,XX	False negative	True negative	46,XX	False negative	True negative
PBAT_S52_B5_chr11	good	-2,-11,XX	-2,XX	-2,XX	46,XX	False negative	True negative	46,XX	False negative	True negative	46,XX	False negative	True negative	46,XX	False negative	True negative	46,XX	False negative	True negative	46,XX	False negative	True negative	46,XX	False negative	True negative	46,XX	False negative	True negative	46,XX	False negative	True negative
PBAT_S53_B5_chr16	good	-16,+18,XY	-16,+18,XY	-16,+18,XY	46,XX	False negative	True negative	46,XX	False negative	True negative	46,XX	False negative	True negative	46,XX	False negative	True negative	46,XX	False negative	True negative	46,XX	False negative	True negative	46,XX	False negative	True negative	46,XX	False negative	True negative	46,XX	False negative	True negative
PBAT_S53_B5_chr18	good	-16,+18,XY	-16,+18,XY	-16,+18,XY	46,XX	False negative	True negative	46,XX	False negative	True negative	46,XX	False negative	True negative	46,XX	False negative	True negative	46,XX	False negative	True negative	46,XX	False negative	True negative	46,XX	False negative	True negative	46,XX	False negative	True negative	46,XX	False negative	True negative
PBAT_S112_B11	good	-22,XY	-22, XY	-15,-18,-22,XY	46,XX	False negative	True negative	46,XX	False negative	True negative	46,XX	False negative	True negative	46,XX	False negative	True negative	46,XX	False negative	True negative	46,XX	False negative	True negative	46,XX	False negative	True negative	46,XX	False negative	True negative	46,XX	False negative	True negative
PBAT_S114_B11	good	-4,XX	-4, XX	-4,+11,+14,+21,XX	46,XX	False negative	True negative	46,XX	False negative	True negative	46,XX	False negative	True negative	46,XX	False negative	True negative	46,XX	False negative	True negative	46,XX	False negative	True negative	46,XX	False negative	True negative	46,XX	False negative	True negative	46,XX	False negative	True negative
PBAT_S136_B12	chr22 good	+5(q21.3-q35.3,~70M),-22,XY	-22,XY	+5,-16,-22,XY	46,XX	False negative	True negative	46,XX	False negative	True negative	46,XX	False negative	True negative	46,XX	False negative	True negative	46,XX	False negative	True negative	46,XX	False negative	True negative	46,XX	False negative	True negative	46,XX	False negative	True negative	46,XX	False negative	True negative
PBAT_S144_B12	good	+6,XX	+6,XX	+6,XX	46,XX	False negative	True negative	46,XX	False negative	True negative	46,XX	False negative	True negative	46,XX	False negative	True negative	46,XX	False negative	True negative	46,XX	False negative	True negative	46,XX	False negative	True negative	46,XX	False negative	True negative	46,XX	False negative	True negative
PBAT_S172_B14	chr10 good	-10,+13(q21.1-q34,~56M),XY	-10,XY	-10,XY	46,XX	False negative	True negative	46,XX	False negative	True negative	46,XX	False negative	True negative	46,XX	False negative	True negative	46,XX	False negative	True negative	46,XX	False negative	True negative	46,XX	False negative	True negative	46,XX	False negative	True negative	46,XX	False negative	True negative
PBAT_S173_B14	good	-12,XY	+9(嵌),XY	-12,-15,+21,XY	46,XX	False negative	True negative	46,XX	False negative	True negative	46,XX	False negative	True negative	46,XX	False negative	True negative	46,XX	False negative	True negative	46,XX	False negative	True negative	46,XX	False negative	True negative	46,XX	False negative	True negative	46,XX	False negative	True negative
PBAT_S187_B14	good	-14,XY	+9q13qter,-14,XY	-14,XY	46,XX	False negative	True negative	46,XX	False negative	True negative	46,XX	False negative	True negative	46,XX	False negative	True negative	46,XX	False negative	True negative	46,XX	False negative	True negative	46,XX	False negative	True negative	46,XX	False negative	True negative	46,XX	False negative	True negative
#ADD good a little partial
C_Ratio: 20%																				后续均为3比较
sample		SECM(>6)	PGT	Decontamination	Mixing_Decontamination	C&FSensitivity	C&FSpecificity	1.5&2.5	C&ISensitivity	C&ISpecificity	1.6&2.4	C&LSensitivity	C&LSpecificity	1.7&2.3	C&OSensitivity	C&OSpecificity	1.8&2.2	C&RSensitivity	C&RSpecificity	1.5&2.5	Sensitivity	Specificity	1.6&2.4	Sensitivity	Specificity	1.7&2.3	Sensitivity	Specificity	1.8&2.2	Sensitivity	Specificity
PBAT_S92_B10	#ADD good a little partial	-22,XY	-22, XY	-22, XY	-4,-22,XY	True positive	False positive	-22,XX	True positive	True negative	-22,XX	True positive	True negative	-22,XX	True positive	True negative	-22,XX	True positive	True negative	-22,XX	True positive	True negative	-22,XX	True positive	True negative	-22,XX	True positive	True negative	-22,XX	True positive	True negative
PBAT_S113_B11	#ADD good a little partial	+3,XX	+3, XX	+3, XX	+3,XX	True positive	True negative	46,XX	False negative	True negative	+3,XX	True positive	True negative	+3,XX	True positive	True negative	+3,XX	True positive	True negative	46,XX	False negative	True negative	+3,XX	True positive	True negative	+3,XX	True positive	True negative	+3,XX	True positive	True negative
PBAT_S122_B11	#ADD good a little partial	+18,XX	+18, XX	+18, XX	-4,+18,XX	True positive	False positive	+18,XX	True positive	True negative	+18,XX	True positive	True negative	-4,+18,XX	True positive	True negative	-4,-11,+18,XX	True positive	False positive	+18,XX	True positive	True negative	+18,XX	True positive	True negative	-4,+18,XX	True positive	False positive	-4,-11,+18,XX	True positive	False positive
PBAT_S137_B12	#ADD good a little partial	+7,XX	46,XX	-2,+20,-22,XX	+20,-22,XX	True positive	False positive	46,XX	False negative	True negative	+7,XX	True positive	True negative	+7,XX	True positive	True negative	+7,-9,-19,XX	True positive	False positive	46,XX	False negative	True negative	+7,XX	False negative	True negative	+7,XX	False negative	True negative	+7,-9,-19,XX	False negative	True negative
PBAT_S143_B12	#ADD good a little partial	+22,XX	+22,XX	+22,XX	+22,XX	True positive	True negative	+22,XX	True positive	True negative	+22,XX	True positive	True negative	+22,XX	True positive	True negative	+22,XX	True positive	True negative	+22,XX	True positive	True negative	+22,XX	True positive	True negative	+22,XX	True positive	True negative	+22,XX	True positive	True negative
PBAT_S169_B13	#ADD good a little partial	-6,-12(q21.31-q24.33,~51M),+13,XY	-6,+13,XY	-6,-12,+13,XY	-6,-12,+13,XY	True positive	True negative	-6,-12,+13,XY	True positive	True negative	-6,+12,-12,+13,XY	True positive	False positive	-6,+12,-12,+13,XY	True positive	False positive	-6,+12,-12,+13,XY	True positive	False positive	-6,-12,+13,XY	True positive	True negative	-6,+12,-12,+13,XY	True positive	True negative	-6,+12,-12,+13,XY	True positive	True negative	-6,+12,-12,+13,XY	True positive	True negative
PBAT_S192_B14	#ADD good a little partial	-4,XY	-4,XY	-4,XY	-4,XY	True positive	True negative	-4,XY	True positive	True negative	-4,XY	True positive	True negative	-4,XY	True positive	True negative	-4,XY	True positive	True negative	-4,XY	True positive	True negative	-4,XY	True positive	True negative	-4,XY	True positive	True negative	-4,XY	True positive	True negative
C_Ratio: 33%
sample		SECM(>6)	PGT	Decontamination	Mixing_Decontamination	C&FSensitivity	C&FSpecificity	1.5&2.5	C&ISensitivity	C&ISpecificity	1.6&2.4	C&LSensitivity	C&LSpecificity	1.7&2.3	C&OSensitivity	C&OSpecificity	1.8&2.2	C&RSensitivity	C&RSpecificity	1.5&2.5	Sensitivity	Specificity	1.6&2.4	Sensitivity	Specificity	1.7&2.3	Sensitivity	Specificity	1.8&2.2	Sensitivity	Specificity
PBAT_S92_B10	#ADD good a little partial	-22,XY	-22, XY	-22, XY	-22,XY	True positive	True negative	46,XX	False negative	True negative	-22,XX	True positive	True negative	-22,XX	True positive	True negative	-22,XX	True positive	True negative	46,XX	False negative	True negative	-22,XX	True positive	True negative	-22,XX	True positive	True negative	-22,XX	True positive	True negative
PBAT_S113_B11	#ADD good a little partial	+3,XX	+3, XX	+3, XX	+3,XX	True positive	True negative	46,XX	False negative	True negative	46,XX	False negative	True negative	+3,XX	True positive	True negative	+3,XX	True positive	True negative	46,XX	False negative	True negative	46,XX	False negative	True negative	+3,XX	True positive	True negative	+3,XX	True positive	True negative
PBAT_S122_B11	#ADD good a little partial	+18,XX	+18, XX	+18, XX	+18,XX	True positive	True negative	46,XX	False negative	True negative	+18,XX	True positive	True negative	+18,XX	True positive	True negative	-4,+18,XX	True positive	False positive	46,XX	False negative	True negative	+18,XX	True positive	True negative	+18,XX	True positive	True negative	-4,+18,XX	True positive	True negative
PBAT_S137_B12	#ADD good a little partial	+7,XX	46,XX	-2,+20,-22,XX	-22,XX	True positive	False positive	46,XX	False negative	True negative	46,XX	False negative	True negative	+7,XX	True positive	True negative	+7,XX	True positive	True negative	46,XX	False negative	True negative	46,XX	False negative	True negative	+7,XX	False negative	True negative	+7,XX	False negative	True negative
PBAT_S143_B12	#ADD good a little partial	+22,XX	+22,XX	+22,XX	+22,XX	True positive	True negative	+22,XX	True positive	True negative	+22,XX	True positive	True negative	+22,XX	True positive	True negative	+22,XX	True positive	True negative	+22,XX	True positive	True negative	+22,XX	True positive	True negative	+22,XX	True positive	True negative	+22,XX	True positive	True negative
PBAT_S169_B13	#ADD good a little partial	-6,-12(q21.31-q24.33,~51M),+13,XY	-6,+13,XY	-6,-12,+13,XY	-6,-12,+13,XY	True positive	True negative	46,XY	False negative	True negative	-6,-12,+13,XY	True positive	True negative	-6,+12,-12,+13,XY	True positive	False positive	-6,+12,-12,+13,XY	True positive	False positive	46,XY	False negative	True negative	-6,-12,+13,XY	True positive	True negative	-6,+12,-12,+13,XY	True positive	True negative	-6,+12,-12,+13,XY	True positive	True negative
PBAT_S192_B14	#ADD good a little partial	-4,XY	-4,XY	-4,XY	-4,XY	True positive	True negative	46,XY	False negative	True negative	-4,XY	True positive	True negative	-4,XY	True positive	True negative	-4,XY	True positive	True negative	46,XY	False negative	True negative	-4,XY	True positive	True negative	-4,XY	True positive	True negative	-4,XY	True positive	True negative
C_Ratio: 50%
sample		SECM(>6)	PGT	Decontamination	Mixing_Decontamination	C&FSensitivity	C&FSpecificity	1.5&2.5	C&ISensitivity	C&ISpecificity	1.6&2.4	C&LSensitivity	C&LSpecificity	1.7&2.3	C&OSensitivity	C&OSpecificity	1.8&2.2	C&RSensitivity	C&RSpecificity	1.5&2.5	Sensitivity	Specificity	1.6&2.4	Sensitivity	Specificity	1.7&2.3	Sensitivity	Specificity	1.8&2.2	Sensitivity	Specificity
PBAT_S92_B10	#ADD good a little partial	-22,XY	-22, XY	-22, XY	-22,XY	True positive	True negative	46,XX	False negative	True negative	46,XX	False negative	True negative	-22,XX	True positive	True negative	-22,XX	True positive	True negative	46,XX	False negative	True negative	46,XX	False negative	True negative	-22,XX	True positive	True negative	-22,XX	True positive	True negative
PBAT_S113_B11	#ADD good a little partial	+3,XX	+3, XX	+3, XX	46,XX	False negative	True negative	46,XX	False negative	True negative	46,XX	False negative	True negative	46,XX	False negative	True negative	+3,XX	True positive	True negative	46,XX	False negative	True negative	46,XX	False negative	True negative	46,XX	False negative	True negative	+3,XX	False negative	True negative
PBAT_S122_B11	#ADD good a little partial	+18,XX	+18, XX	+18, XX	+18,XX	True positive	True negative	46,XX	False negative	True negative	46,XX	False negative	True negative	+18,XX	True positive	True negative	+18,XX	True positive	True negative	46,XX	False negative	True negative	46,XX	False negative	True negative	+18,XX	True positive	True negative	+18,XX	True positive	True negative
PBAT_S137_B12	#ADD good a little partial	+7,XX	46,XX	-2,+20,-22,XX	-22,XX	True positive	False positive	46,XX	False negative	True negative	46,XX	False negative	True negative	46,XX	False negative	True negative	+7,XX	True positive	True negative	46,XX	False negative	True negative	46,XX	False negative	True negative	46,XX	False negative	True negative	+7,XX	False negative	True negative
PBAT_S143_B12	#ADD good a little partial	+22,XX	+22,XX	+22,XX	+22,XX	True positive	True negative	46,XX	False negative	True negative	46,XX	False negative	True negative	+22,XX	True positive	True negative	+22,XX	True positive	True negative	46,XX	False negative	True negative	46,XX	False negative	True negative	+22,XX	True positive	True negative	+22,XX	True positive	True negative
PBAT_S169_B13	#ADD good a little partial	-6,-12(q21.31-q24.33,~51M),+13,XY	-6,+13,XY	-6,-12,+13,XY	-6,-12,+13,XY	True positive	True negative	46,XX	False negative	True negative	46,XY	False negative	True negative	-6,-12,+13,XY	True positive	True negative	-6,+12,-12,+13,XY	True positive	False positive	46,XX	False negative	True negative	46,XY	False negative	True negative	-6,-12,+13,XY	True positive	True negative	-6,+12,-12,+13,XY	True positive	True negative
PBAT_S192_B14	#ADD good a little partial	-4,XY	-4,XY	-4,XY	-4,XY	True positive	True negative	46,XX	False negative	True negative	46,XY	False negative	True negative	-4,XY	True positive	True negative	-4,XY	True positive	True negative	46,XX	False negative	True negative	46,XY	False negative	True negative	-4,XY	True positive	True negative	-4,XY	True positive	True negative
C_Ratio: 75%
sample		SECM(>6)	PGT	Decontamination	Mixing_Decontamination	C&FSensitivity	C&FSpecificity	1.5&2.5	C&ISensitivity	C&ISpecificity	1.6&2.4	C&LSensitivity	C&LSpecificity	1.7&2.3	C&OSensitivity	C&OSpecificity	1.8&2.2	C&RSensitivity	C&RSpecificity	1.5&2.5	Sensitivity	Specificity	1.6&2.4	Sensitivity	Specificity	1.7&2.3	Sensitivity	Specificity	1.8&2.2	Sensitivity	Specificity
PBAT_S92_B10	#ADD good a little partial	-22,XY	-22, XY	-22, XY	-22,XY	True positive	True negative	46,XX	False negative	True negative	46,XX	False negative	True negative	46,XX	False negative	True negative	46,XX	False negative	True negative	46,XX	False negative	True negative	46,XX	False negative	True negative	46,XX	False negative	True negative	46,XX	False negative	True negative
PBAT_S113_B11	#ADD good a little partial	+3,XX	+3, XX	+3, XX	46,XX	False negative	True negative	46,XX	False negative	True negative	46,XX	False negative	True negative	46,XX	False negative	True negative	46,XX	False negative	True negative	46,XX	False negative	True negative	46,XX	False negative	True negative	46,XX	False negative	True negative	46,XX	False negative	True negative
PBAT_S122_B11	#ADD good a little partial	+18,XX	+18, XX	+18, XX	46,XX	False negative	True negative	46,XX	False negative	True negative	46,XX	False negative	True negative	46,XX	False negative	True negative	46,XX	False negative	True negative	46,XX	False negative	True negative	46,XX	False negative	True negative	46,XX	False negative	True negative	46,XX	False negative	True negative
PBAT_S137_B12	#ADD good a little partial	+7,XX	46,XX	-2,+20,-22,XX	46,XX	False negative	True negative	46,XX	False negative	True negative	46,XX	False negative	True negative	46,XX	False negative	True negative	46,XX	False negative	True negative	46,XX	False negative	True negative	46,XX	False negative	True negative	46,XX	False negative	True negative	46,XX	False negative	True negative
PBAT_S143_B12	#ADD good a little partial	+22,XX	+22,XX	+22,XX	46,XX	False negative	True negative	46,XX	False negative	True negative	46,XX	False negative	True negative	46,XX	False negative	True negative	+22,XX	True positive	True negative	46,XX	False negative	True negative	46,XX	False negative	True negative	46,XX	False negative	True negative	+22,XX	False negative	True negative
PBAT_S169_B13	#ADD good a little partial	-6,-12(q21.31-q24.33,~51M),+13,XY	-6,+13,XY	-6,-12,+13,XY	-12,XX	True positive	True negative	46,XX	False negative	True negative	46,XX	False negative	True negative	46,XX	False negative	True negative	+13,XY	True positive	True negative	46,XX	False negative	True negative	46,XX	False negative	True negative	46,XX	False negative	True negative	+13,XY	True positive	True negative
PBAT_S192_B14	#ADD good a little partial	-4,XY	-4,XY	-4,XY	46,XX	False negative	True negative	46,XX	False negative	True negative	46,XX	False negative	True negative	46,XX	False negative	True negative	46,XY	False negative	True negative	46,XX	False negative	True negative	46,XX	False negative	True negative	46,XX	False negative	True negative	46,XY	False negative	True negative
C_Ratio: 90%
sample		SECM(>6)	PGT	Decontamination	Mixing_Decontamination	C&FSensitivity	C&FSpecificity	1.5&2.5	C&ISensitivity	C&ISpecificity	1.6&2.4	C&LSensitivity	C&LSpecificity	1.7&2.3	C&OSensitivity	C&OSpecificity	1.8&2.2	C&RSensitivity	C&RSpecificity	1.5&2.5	Sensitivity	Specificity	1.6&2.4	Sensitivity	Specificity	1.7&2.3	Sensitivity	Specificity	1.8&2.2	Sensitivity	Specificity
PBAT_S92_B10	#ADD good a little partial	-22,XY	-22, XY	-22, XY	46,XX	False negative	True negative	46,XX	False negative	True negative	46,XX	False negative	True negative	46,XX	False negative	True negative	46,XX	False negative	True negative	46,XX	False negative	True negative	46,XX	False negative	True negative	46,XX	False negative	True negative	46,XX	False negative	True negative
PBAT_S113_B11	#ADD good a little partial	+3,XX	+3, XX	+3, XX	46,XX	False negative	True negative	46,XX	False negative	True negative	46,XX	False negative	True negative	46,XX	False negative	True negative	46,XX	False negative	True negative	46,XX	False negative	True negative	46,XX	False negative	True negative	46,XX	False negative	True negative	46,XX	False negative	True negative
PBAT_S122_B11	#ADD good a little partial	+18,XX	+18, XX	+18, XX	46,XX	False negative	True negative	46,XX	False negative	True negative	46,XX	False negative	True negative	46,XX	False negative	True negative	46,XX	False negative	True negative	46,XX	False negative	True negative	46,XX	False negative	True negative	46,XX	False negative	True negative	46,XX	False negative	True negative
PBAT_S137_B12	#ADD good a little partial	+7,XX	46,XX	-2,+20,-22,XX	46,XX	False negative	True negative	46,XX	False negative	True negative	46,XX	False negative	True negative	46,XX	False negative	True negative	46,XX	False negative	True negative	46,XX	False negative	True negative	46,XX	False negative	True negative	46,XX	False negative	True negative	46,XX	False negative	True negative
PBAT_S143_B12	#ADD good a little partial	+22,XX	+22,XX	+22,XX	46,XX	False negative	True negative	46,XX	False negative	True negative	46,XX	False negative	True negative	46,XX	False negative	True negative	46,XX	False negative	True negative	46,XX	False negative	True negative	46,XX	False negative	True negative	46,XX	False negative	True negative	46,XX	False negative	True negative
PBAT_S169_B13	#ADD good a little partial	-6,-12(q21.31-q24.33,~51M),+13,XY	-6,+13,XY	-6,-12,+13,XY	46,XX	False negative	True negative	46,XX	False negative	True negative	46,XX	False negative	True negative	46,XX	False negative	True negative	46,XX	False negative	True negative	46,XX	False negative	True negative	46,XX	False negative	True negative	46,XX	False negative	True negative	46,XX	False negative	True negative
PBAT_S192_B14	#ADD good a little partial	-4,XY	-4,XY	-4,XY	46,XX	False negative	True negative	46,XX	False negative	True negative	46,XX	False negative	True negative	46,XX	False negative	True negative	46,XX	False negative	True negative	46,XX	False negative	True negative	46,XX	False negative	True negative	46,XX	False negative	True negative	46,XX	False negative	True negative
#Statistics_C_Ratio: 20% (n=23)	Sensitivity	Specificity
Only_Decontamination	21/23	16/23
Only_Cutoff (1.5&2.5)	20/23	23/23
Only_Cutoff (1.6&2.4)	23/23	22/23
Only_Cutoff (1.7&2.3)	23/23	20/23
Only_Cutoff (1.8&2.2)	23/23	10/23
Integrated Decontamination & Cutoff (1.5&2.5)	19/23	23/23
Integrated Decontamination & Cutoff (1.6&2.4)	20/23	23/23
Integrated Decontamination & Cutoff (1.7&2.3)	20/23	21/23
Integrated Decontamination & Cutoff (1.8&2.2)	20/23	21/23
#Statistics_C_Ratio: 33%(n=23)	Sensitivity	Specificity
Only_Decontamination	21/23	19/23
Only_Cutoff (1.5&2.5)	13/23	23/23
Only_Cutoff (1.6&2.4)	20/23	23/23
Only_Cutoff (1.7&2.3)	23/23	22/23
Only_Cutoff (1.8&2.2)	23/23	14/23
Integrated Decontamination & Cutoff (1.5&2.5)	12/23	23/23
Integrated Decontamination & Cutoff (1.6&2.4)	19/23	23/23
Integrated Decontamination & Cutoff (1.7&2.3)	20/23	23/23
Integrated Decontamination & Cutoff (1.8&2.2)	20/23	22/23
#Statistics_C_Ratio: 50%(n=23)	Sensitivity	Specificity
Only_Decontamination	20/23	20/23
Only_Cutoff (1.5&2.5)	3/23	23/23
Only_Cutoff (1.6&2.4)	7/23	23/23
Only_Cutoff (1.7&2.3)	20/23	23/23
Only_Cutoff (1.8&2.2)	23/23	18/23
Integrated Decontamination & Cutoff (1.5&2.5)	2/23	23/23
Integrated Decontamination & Cutoff (1.6&2.4)	6/23	23/23
Integrated Decontamination & Cutoff (1.7&2.3)	19/23	23/23
Integrated Decontamination & Cutoff (1.8&2.2)	19/23	23/23
#Statistics_C_Ratio: 75% (n=23)	Sensitivity	Specificity
Only_Decontamination	7/23	23/23
Only_Cutoff (1.5&2.5)	0/23	23/23
Only_Cutoff (1.6&2.4)	0/23	23/23
Only_Cutoff (1.7&2.3)	1/23	23/23
Only_Cutoff (1.8&2.2)	8/23	23/23
Integrated Decontamination & Cutoff (1.5&2.5)	0/23	23/23
Integrated Decontamination & Cutoff (1.6&2.4)	0/23	23/23
Integrated Decontamination & Cutoff (1.7&2.3)	1/23	23/23
Integrated Decontamination & Cutoff (1.8&2.2)	6/23	23/23
#Statistics_C_Ratio: 90%(n=23)	Sensitivity	Specificity
Only_Decontamination	0/23	23/23
Only_Cutoff (1.5&2.5)	0/23	23/23
Only_Cutoff (1.6&2.4)	0/23	23/23
Only_Cutoff (1.7&2.3)	0/23	23/23
Only_Cutoff (1.8&2.2)	0/23	23/23
Integrated Decontamination & Cutoff (1.5&2.5)	0/23	23/23
Integrated Decontamination & Cutoff (1.6&2.4)	0/23	23/23
Integrated Decontamination & Cutoff (1.7&2.3)	0/23	23/23
Integrated Decontamination & Cutoff (1.8&2.2)	0/23	23/23

## Sheet: Mix_Sperm
S_Ratio: 20%															Integrated
sample		SECM(>6)	PGT	Mixing	Mixing_Decontamination	1.8&2.2	Integrated	C&ESensitivity	C&ESpecificity	C&FSensitivity	C&FSpecificity	C&GSensitivity	C&GSpecificity		#Statistics(n=23)	Sensitivity	Specificity
PBAT_S5_B1	good	-13,XY	-13,XY	-13,XY	-13,XY	-13,XY	-13,XY	True positive	True negative	True positive	True negative	True positive	True negative		S_ratio20	20/23	22/23
PBAT_S24_B5_chr15	good	+15,-22,XX	+15,-22,XX	-3,+12,+15,-22,XY	-22,XX	-3,+12,+15,-22,XY	-22,XX	True positive	False positive	False negative	True negative	False negative	True negative		S_ratio50	17/23	22/23
PBAT_S24_B5_chr22	good	+15,-22,XX	+15,-22,XX	-3,+12,+15,-22,XY	-22,XX	-3,+12,+15,-22,XY	-22,XX	True positive	False positive	True positive	True negative	True positive	True negative		S_ratio75	4/23	23/23
PBAT_S45_B5	good	-1(p12-q44,~99M),+16,XX	+16,XX	-1,+16,XY	-1,+16,XX	-1,+16,XY	-1,+16,XX	True positive	True negative	True positive	True negative	True positive	True negative		S_ratio90	0/23	23/23
PBAT_S46_B5	chr5 good	+5,-9(q21.12-q34.3,~67M),XX	+5,XXX	+5,-9,-18,XY	+5,XX	+5,-9,-18,XY	+5,XX	True positive	True negative	True positive	True negative	True positive	True negative
PBAT_S52_B5_chr2	good	-2,-11,XX	-2,XX	-2,+6,-11,XX	-2,XX	-2,+6,-11,XX	-2,XX	True positive	False positive	True positive	True negative	True positive	True negative
PBAT_S52_B5_chr11	good	-2,-11,XX	-2,XX	-2,+6,-11,XX	-2,XX	-2,+6,-11,XX	-2,XX	True positive	False positive	False negative	True negative	False negative	True negative		Mix
PBAT_S53_B5_chr16	good	-16,+18,XY	-16,+18,XY	-16,+18,XY	-16,+18,XY	-16,+18,XY	-16,+18,XY	True positive	True negative	True positive	True negative	True positive	True negative		#Statistics(n=23)	Sensitivity	Specificity
PBAT_S53_B5_chr18	good	-16,+18,XY	-16,+18,XY	-16,+18,XY	-16,+18,XY	-16,+18,XY	-16,+18,XY	True positive	True negative	True positive	True negative	True positive	True negative		S_ratio20	23/23	13/23
PBAT_S92_B10	good a little partial	-22,XY	-22, XY	-22, XY	-22,XY	-22,XY	-22,XY	True positive	True negative	True positive	True negative	True positive	True negative		S_ratio50	23/23	22/23
PBAT_S112_B11	good	-22,XY	-22, XY	-9,-22,XY	-15,-22,XY	-9,-22,XY	-22,XY	True positive	False positive	True positive	False positive	True positive	True negative		S_ratio75	8/23	23/23
PBAT_S113_B11	good a little partial	+3,XX	+3, XX	+3,XY	+3,XX	+3,XY	+3,XX	True positive	True negative	True positive	True negative	True positive	True negative		S_ratio90	0/23	23/23
PBAT_S114_B11	good	-4,XX	-4, XX	+3,-4,-9,+11,+1,+14,+17,+18,+21,XX	-4,+14,+21,XX	+3,-4,-9,+11,+12,+14,+17,+18,+21,XX	-4,+14,+21,XX	True positive	False positive	True positive	False positive	True positive	False positive
PBAT_S122_B11	good a little partial	+18,XX	+18, XX	-4,+18,XY	-9,+18,XX	-4,+18,XY	+18,XX	True positive	False positive	True positive	False positive	True positive	True negative
PBAT_S136_B12	chr22 good	+5(q21.3-q35.3,~70M),-22,XY	-22,XY	-4,+5,+7,-11,-14,-22,XY	+5,-16,-22,XY	-4,+5,+7,-11,-14,-22,XY	+5,-22,XY	True positive	False positive	True positive	False positive	True positive	True negative		Decontamination
PBAT_S137_B12	good a little partial	+7,XX	46,XX	+7,-9,-19,XY	-22,XX	+7,-9,-19,XY	46,XX	True positive	False positive	True positive	True negative	False negative	True negative		#Statistics(n=23)	Sensitivity	Specificity
PBAT_S143_B12	good a little partial	+22,XX	+22,XX	+22,XX	+22,XX	+22,XX	+22,XX	True positive	True negative	True positive	True negative	True positive	True negative		S_ratio20	21/23	18/23
PBAT_S144_B12	good	+6,XX	+6,XX	+1,+6,-8,-11,-12,-13,-19,XX	+6,XX	+1,+6,-8,-11,-12,-13,-19,XX	+6,XX	True positive	False positive	True positive	True negative	True positive	True negative		S_ratio50	18/23	18/23
PBAT_S169_B13	good a little partial	-6,-12(q21.31-q24.33,~51M),+13,XY	-6,+13,XY	-6,+12,-12,+13,XY	-6,-12,+13,XY	-6,+12,-12,+13,XY	-6,-12,+13,XY	True positive	True negative	True positive	True negative	True positive	True negative		S_ratio75	14/23	21/23
PBAT_S172_B14	chr10 good	-10,+13(q21.1-q34,~56M),XY	-10,XY	-10,+13,XY	-10,XY	-10,+13,XY	-10,XY	True positive	True negative	True positive	True negative	True positive	True negative		S_ratio90	9/23	17/23
PBAT_S173_B14	good	-12,XY	+9(嵌),XY	-12,XY	+5,-12,XY	-12,XY	-12,XY	True positive	True negative	True positive	False positive	True positive	True negative
PBAT_S187_B14	good	-14,XY	+9q13qter,-14,XY	-14,XY	-14,XY	-14,XY	-14,XY	True positive	True negative	True positive	True negative	True positive	True negative
PBAT_S192_B14	good a little partial	-4,XY	-4,XY	-4,XY	-4,XY	-4,XY	-4,XY	True positive	True negative	True positive	True negative	True positive	True negative
S_Ratio: 50%
sample		SECM(>6)	PGT	Mixing	Mixing_Decontamination	1.8&2.2	Integrated	C&ESensitivity	C&ESpecificity	C&FSensitivity	C&FSpecificity	C&GSensitivity	C&GSpecificity
PBAT_S5_B1	good	-13,XY	-13,XY	-13,XY	46,XY	-13,XY	46,XY	True positive	True negative	False negative	True negative	False negative	True negative
PBAT_S24_B5_chr15	good	+15,-22,XX	+15,-22,XX	+15,-22,XY	-22,XX	+15,-22,XX	-22,XX	True positive	True negative	False negative	True negative	False negative	True negative
PBAT_S24_B5_chr22	good	+15,-22,XX	+15,-22,XX	+15,-22,XY	-22,XX	+15,-22,XX	-22,XX	True positive	True negative	True positive	True negative	True positive	True negative
PBAT_S45_B5	good	-1(p12-q44,~99M),+16,XX	+16,XX	-1,+16,XY	+16,XX	-1,+16,XY	+16,XX	True positive	True negative	True positive	True negative	True positive	True negative
PBAT_S46_B5	chr5 good	+5,-9(q21.12-q34.3,~67M),XX	+5,XXX	+5,-9,XY	+5,XX	+5,-9,XY	+5,XX	True positive	False positive	True positive	True negative	True positive	True negative
PBAT_S52_B5_chr2	good	-2,-11,XX	-2,XX	-2,-11,XY	-2,XX	-2,-11,XX	-2,XX	True positive	True negative	True positive	True negative	True positive	True negative
PBAT_S52_B5_chr11	good	-2,-11,XX	-2,XX	-2,-11,XY	-2,XX	-2,-11,XX	-2,XX	True positive	True negative	False negative	True negative	False negative	True negative
PBAT_S53_B5_chr16	good	-16,+18,XY	-16,+18,XY	-16,+18,XY	-16,+18,XY	-16,+18,XY	-16,+18,XY	True positive	True negative	True positive	True negative	True positive	True negative
PBAT_S53_B5_chr18	good	-16,+18,XY	-16,+18,XY	-16,+18,XY	-16,+18,XY	-16,+18,XY	-16,+18,XY	True positive	True negative	True positive	True negative	True positive	True negative
PBAT_S92_B10	good a little partial	-22,XY	-22, XY	-22, XY	-22,XY	-22,XY	-22,XY	True positive	True negative	True positive	True negative	True positive	True negative
PBAT_S112_B11	good	-22,XY	-22, XY	-22, XY	-15,-22,XY	-22,XY	-22,XY	True positive	True negative	True positive	False positive	True positive	True negative
PBAT_S113_B11	good a little partial	+3,XX	+3, XX	+3,XX	46,XX	+3,XX	46,XX	True positive	True negative	False negative	True negative	False negative	True negative
PBAT_S114_B11	good	-4,XX	-4, XX	-4,+14,+18,XY	-4,+14,XX	-4,+14,+18,XY	-4,+14,XX	True positive	True negative	True positive	False positive	True positive	False positive
PBAT_S122_B11	good a little partial	+18,XX	+18, XX	+18,XY	+18,XX	+18,XY	+18,XX	True positive	True negative	True positive	True negative	True positive	True negative
PBAT_S136_B12	chr22 good	+5(q21.3-q35.3,~70M),-22,XY	-22,XY	+5,-22,XY	+5,-16,-22,XY	+5,-22,XY	+5,-22,XY	True positive	True negative	True positive	False positive	True positive	True negative
PBAT_S137_B12	good a little partial	+7,XX	46,XX	+7,XY	-22,XX	+7,XX	46,XX	True positive	True negative	True positive	False positive	False negative	True negative
PBAT_S143_B12	good a little partial	+22,XX	+22,XX	+22,XY	+22,XX	+22,XY	+22,XX	True positive	True negative	True positive	True negative	True positive	True negative
PBAT_S144_B12	good	+6,XX	+6,XX	+6,XY	+6,XX	+6,XX	+6,XX	True positive	True negative	True positive	True negative	True positive	True negative
PBAT_S169_B13	good a little partial	-6,-12(q21.31-q24.33,~51M),+13,XY	-6,+13,XY	-6,+12,-12,+13,XY	-6,-12,+13,XY	-6,+12,-12,+13,XY	-6,-12,+13,XY	True positive	True negative	True positive	True negative	True positive	True negative
PBAT_S172_B14	chr10 good	-10,+13(q21.1-q34,~56M),XY	-10,XY	-10,+13,XY	-10,XY	-10,+13,XY	-10,XY	True positive	True negative	True positive	True negative	True positive	True negative
PBAT_S173_B14	good	-12,XY	+9(嵌),XY	-12,XY	+5,-12,XY	-12,XY	-12,XY	True positive	True negative	True positive	False positive	True positive	True negative
PBAT_S187_B14	good	-14,XY	+9q13qter,-14,XY	-14,XY	-14,XY	-14,XY	-14,XY	True positive	True negative	True positive	True negative	True positive	True negative
PBAT_S192_B14	good a little partial	-4,XY	-4,XY	-4,XY	46,XY	-4,XY	46,XY	True positive	True negative	False negative	True negative	False negative	True negative
S_Ratio: 75%
sample		SECM(>6)	PGT	Mixing	Mixing_Decontamination	1.8&2.2	Integrated	C&ESensitivity	C&ESpecificity	C&FSensitivity	C&FSpecificity	C&GSensitivity	C&GSpecificity
PBAT_S5_B1	good	-13,XY	-13,XY	46,XY	46,XY	46,XY	46,XY	False negative	True negative	False negative	True negative	False negative	True negative
PBAT_S24_B5_chr15	good	+15,-22,XX	+15,-22,XX	+15,-22,XY	-22,XX	+15,-22,XX	-22,XX	True positive	True negative	False negative	True negative	False negative	True negative
PBAT_S24_B5_chr22	good	+15,-22,XX	+15,-22,XX	+15,-22,XY	-22,XX	+15,-22,XX	-22,XX	True positive	True negative	True positive	True negative	True positive	True negative
PBAT_S45_B5	good	-1(p12-q44,~99M),+16,XX	+16,XX	+16,XY	46,XX	+16,XY	46,XX	True positive	True negative	False negative	True negative	False negative	True negative
PBAT_S46_B5	chr5 good	+5,-9(q21.12-q34.3,~67M),XX	+5,XXX	46,XY	+19,XX	46,XY	46,XX	False negative	True negative	True positive	False positive	False negative	True negative
PBAT_S52_B5_chr2	good	-2,-11,XX	-2,XX	46,XY	-2,XX	46,XY	46,XX	False negative	True negative	True positive	True negative	False negative	True negative
PBAT_S52_B5_chr11	good	-2,-11,XX	-2,XX	46,XY	-2,XX	46,XY	46,XX	False negative	True negative	False negative	True negative	False negative	True negative
PBAT_S53_B5_chr16	good	-16,+18,XY	-16,+18,XY	-16,+18,XY	-16,+18,XY	-16,+18,XY	-16,+18,XY	True positive	True negative	True positive	True negative	True positive	True negative
PBAT_S53_B5_chr18	good	-16,+18,XY	-16,+18,XY	-16,+18,XY	-16,+18,XY	-16,+18,XY	-16,+18,XY	True positive	True negative	True positive	True negative	True positive	True negative
PBAT_S92_B10	good a little partial	-22,XY	-22, XY	46,XY	-22,XY	46,XY	46,XY	False negative	True negative	True positive	True negative	False negative	True negative
PBAT_S112_B11	good	-22,XY	-22, XY	46,XY	-22,XY	46,XY	46,XY	False negative	True negative	True positive	True negative	False negative	True negative
PBAT_S113_B11	good a little partial	+3,XX	+3, XX	46,XY	46,XX	46,XY	46,XX	False negative	True negative	False negative	True negative	False negative	True negative
PBAT_S114_B11	good	-4,XX	-4, XX	46,XY	46,XX	46,XY	46,XX	False negative	True negative	False negative	True negative	False negative	True negative
PBAT_S122_B11	good a little partial	+18,XX	+18, XX	+18,XY	46,XX	+18,XX	46,XX	True positive	True negative	False negative	True negative	False negative	True negative
PBAT_S136_B12	chr22 good	+5(q21.3-q35.3,~70M),-22,XY	-22,XY	46,XY	+5,-22,XY	46,XY	46,XY	False negative	True negative	True positive	True negative	False negative	True negative
PBAT_S137_B12	good a little partial	+7,XX	46,XX	46,XY	-22,XX	46,XY	46,XY	False negative	True negative	True positive	False positive	False negative	True negative
PBAT_S143_B12	good a little partial	+22,XX	+22,XX	46,XY	46,XY	46,XY	46,XY	False negative	True negative	False negative	True negative	False negative	True negative
PBAT_S144_B12	good	+6,XX	+6,XX	46,XY	+6,XX	46,XY	46,XX	False negative	True negative	True positive	True negative	False negative	True negative
PBAT_S169_B13	good a little partial	-6,-12(q21.31-q24.33,~51M),+13,XY	-6,+13,XY	-12,+13,XY	-12,+13,XY	-12,+13,XY	-12,+13,XY	True positive	True negative	True positive	True negative	True positive	True negative
PBAT_S172_B14	chr10 good	-10,+13(q21.1-q34,~56M),XY	-10,XY	+13,XY	-10,XY	+13,XY	46,XY	True positive	True negative	True positive	True negative	False negative	True negative
PBAT_S173_B14	good	-12,XY	+9(嵌),XY	46,XY	-12,XY	46,XY	46,XY	False negative	True negative	True positive	True negative	False negative	True negative
PBAT_S187_B14	good	-14,XY	+9q13qter,-14,XY	46,XY	-14,XY	46,XY	46,XY	False negative	True negative	True positive	True negative	False negative	True negative
PBAT_S192_B14	good a little partial	-4,XY	-4,XY	46,XY	46,XY	46,XY	46,XY	False negative	True negative	False negative	True negative	False negative	True negative
S_Ratio: 90%
sample		SECM(>6)	PGT	Mixing	Mixing_Decontamination	1.8&2.2	Integrated	C&ESensitivity	C&ESpecificity	C&FSensitivity	C&FSpecificity	C&GSensitivity	C&GSpecificity
PBAT_S5_B1	good	-13,XY	-13,XY	46,XY	46,XY	46,XY	46,XY	False negative	True negative	False negative	True negative	False negative	True negative
PBAT_S24_B5_chr15	good	+15,-22,XX	+15,-22,XX	46,XY	-22,XX	46,XY	46,XX	False negative	True negative	False negative	True negative	False negative	True negative
PBAT_S24_B5_chr22	good	+15,-22,XX	+15,-22,XX	46,XY	-22,XX	46,XY	46,XX	False negative	True negative	True positive	True negative	False negative	True negative
PBAT_S45_B5	good	-1(p12-q44,~99M),+16,XX	+16,XX	46,XY	46,XY	46,XY	46,XY	False negative	True negative	False negative	True negative	False negative	True negative
PBAT_S46_B5	chr5 good	+5,-9(q21.12-q34.3,~67M),XX	+5,XXX	46,XY	+19,XY	46,XY	46,XY	False negative	True negative	True positive	False positive	False negative	True negative
PBAT_S52_B5_chr2	good	-2,-11,XX	-2,XX	46,XY	46,XX	46,XY	46,XX	False negative	True negative	False negative	True negative	False negative	True negative
PBAT_S52_B5_chr11	good	-2,-11,XX	-2,XX	46,XY	46,XX	46,XY	46,XX	False negative	True negative	False negative	True negative	False negative	True negative
PBAT_S53_B5_chr16	good	-16,+18,XY	-16,+18,XY	46,XY	46,XY	46,XY	46,XY	False negative	True negative	False negative	True negative	False negative	True negative
PBAT_S53_B5_chr18	good	-16,+18,XY	-16,+18,XY	46,XY	46,XY	46,XY	46,XY	False negative	True negative	False negative	True negative	False negative	True negative
PBAT_S92_B10	good a little partial	-22,XY	-22, XY	46,XY	-22,XY	46,XY	46,XY	False negative	True negative	True positive	True negative	False negative	True negative
PBAT_S112_B11	good	-22,XY	-22, XY	46,XY	46,XY	46,XY	46,XY	False negative	True negative	False negative	True negative	False negative	True negative
PBAT_S113_B11	good a little partial	+3,XX	+3, XX	46,XY	+19,XY	46,XY	46,XY	False negative	True negative	True positive	False positive	False negative	True negative
PBAT_S114_B11	good	-4,XX	-4, XX	46,XY	46,XY	46,XY	46,XY	False negative	True negative	False negative	True negative	False negative	True negative
PBAT_S122_B11	good a little partial	+18,XX	+18, XX	46,XY	+19,XY	46,XY	46,XY	False negative	True negative	True positive	False positive	False negative	True negative
PBAT_S136_B12	chr22 good	+5(q21.3-q35.3,~70M),-22,XY	-22,XY	46,XY	-22,XY	46,XY	46,XY	False negative	True negative	True positive	True negative	False negative	True negative
PBAT_S137_B12	good a little partial	+7,XX	46,XX	46,XY	46,XY	46,XY	46,XY	False negative	True negative	False negative	True negative	False negative	True negative
PBAT_S143_B12	good a little partial	+22,XX	+22,XX	46,XY	+19,XY	46,XY	46,XY	False negative	True negative	True positive	False positive	False negative	True negative
PBAT_S144_B12	good	+6,XX	+6,XX	46,XY	46,XY	46,XY	46,XY	False negative	True negative	False negative	True negative	False negative	True negative
PBAT_S169_B13	good a little partial	-6,-12(q21.31-q24.33,~51M),+13,XY	-6,+13,XY	46,XY	+19,XY	46,XY	46,XY	False negative	True negative	True positive	False positive	False negative	True negative
PBAT_S172_B14	chr10 good	-10,+13(q21.1-q34,~56M),XY	-10,XY	46,XY	46,XY	46,XY	46,XY	False negative	True negative	False negative	True negative	False negative	True negative
PBAT_S173_B14	good	-12,XY	+9(嵌),XY	46,XY	46,XY	46,XY	46,XY	False negative	True negative	False negative	True negative	False negative	True negative
PBAT_S187_B14	good	-14,XY	+9q13qter,-14,XY	46,XY	-14,XY	46,XY	46,XY	False negative	True negative	True positive	True negative	False negative	True negative
PBAT_S192_B14	good a little partial	-4,XY	-4,XY	46,XY	+19,XY	46,XY	46,XY	False negative	True negative	False negative	False positive	False negative	True negative

## Sheet: Mix_MII
O_Ratio: 20%															Integrated
sample		SECM(>6)	PGT	Mixing	Mixing_Decontamination	1.8&2.2	Integrated	C&ESensitivity	C&ESpecificity	C&FSensitivity	C&FSpecificity	C&GSensitivity	C&GSpecificity		#Statistics(n=23)	Sensitivity	Specificity
PBAT_S5_B1	good	-13,XY	-13,XY	-13,XY	-13,XY	-13,XY	-13,XY	True positive	True negative	True positive	True negative	True positive	True negative		O_ratio20	19/23	22/23
PBAT_S24_B5_chr15	good	+15,-22,XX	+15,-22,XX	+15,-22,XX	-22,XX	-3,+6,+12,+15,-22,XX	-22,XX	True positive	True negative	False negative	True negative	False negative	True negative		O_ratio50	12/23	23/23
PBAT_S24_B5_chr22	good	+15,-22,XX	+15,-22,XX	+15,-22,XX	-22,XX	-3,+6,+12,+15,-22,XX	-22,XX	True positive	True negative	True positive	True negative	True positive	True negative		O_ratio75	2/23	23/23
PBAT_S45_B5	good	-1(p12-q44,~99M),+16,XX	+16,XX	+16,XX	+16,XX	-1,+16,XX	+16,XX	True positive	True negative	True positive	True negative	True positive	True negative		O_ratio90	0/23	23/23
PBAT_S46_B5	chr5 good	+5,-9(q21.12-q34.3,~67M),XX	+5,XXX	+5,XX	+5,XX	+5,-9,-18,XX	+5,XX	True positive	True negative	True positive	True negative	True positive	True negative
PBAT_S52_B5_chr2	good	-2,-11,XX	-2,XX	-2,XX	-2,XX	-2,-11,XX	-2,XX	True positive	True negative	True positive	True negative	True positive	True negative
PBAT_S52_B5_chr11	good	-2,-11,XX	-2,XX	-2,XX	-2,XX	-2,-11,XX	-2,XX	False negative	True negative	False negative	True negative	False negative	True negative		Mix
PBAT_S53_B5_chr16	good	-16,+18,XY	-16,+18,XY	-16,+18,XY	-16,+18,XY	-16,+18,XY	-16,+18,XY	True positive	True negative	True positive	True negative	True positive	True negative		#Statistics(n=23)	Sensitivity	Specificity
PBAT_S53_B5_chr18	good	-16,+18,XY	-16,+18,XY	-16,+18,XY	-16,+18,XY	-16,+18,XY	-16,+18,XY	True positive	True negative	True positive	True negative	True positive	True negative		O_ratio20	20/23	23/23
PBAT_S92_B10	good a little partial	-22,XY	-22, XY	-22,XY	-22,XY	-22,XY	-22,XY	True positive	True negative	True positive	True negative	True positive	True negative		O_ratio50	2/23	13/23
PBAT_S112_B11	good	-22,XY	-22, XY	-22,XY	-15,-22,XY	-9,-22,XY	-22,XY	True positive	True negative	True positive	True negative	True positive	True negative		O_ratio75	0/23	12/23
PBAT_S113_B11	good a little partial	+3,XX	+3, XX	46,XX	46,XX	+3,XX	46,XX	False negative	True negative	False negative	True negative	False negative	True negative		O_ratio90	0/23	20/23
PBAT_S114_B11	good	-4,XX	-4, XX	-4,XX	-4,+14,XX	+3,-4,-9,+11,+14,+17,+18,+21,XX	-4,+14,XX	True positive	True negative	True positive	True negative	True positive	False positive
PBAT_S122_B11	good a little partial	+18,XX	+18, XX	+18,XX	+18,XX	-4,+18,XY	+18,XX	True positive	True negative	True positive	True negative	True positive	True negative
PBAT_S136_B12	chr22 good	+5(q21.3-q35.3,~70M),-22,XY	-22,XY	+5,-22,XY	+5,-16,-22,XY	-4,+5,-11,-14,-22,XY	+5,-22,XY	True positive	True negative	True positive	True negative	True positive	True negative		Decontamination
PBAT_S137_B12	good a little partial	+7,XX	46,XX	46,XX	-13,-22,XX	+7,-9,-19,XX	46,XX	False negative	True negative	False negative	True negative	False negative	True negative		#Statistics(n=23)	Sensitivity	Specificity
PBAT_S143_B12	good a little partial	+22,XX	+22,XX	+22,XX	+22,XX	+22,XX	+22,XX	True positive	True negative	True positive	True negative	True positive	True negative		O_ratio20	19/23	23/23
PBAT_S144_B12	good	+6,XX	+6,XX	+6,XX	+6,XX	+1,+6,-8,-11,-12,-13,-19,XX	+6,XX	True positive	True negative	True positive	True negative	True positive	True negative		O_ratio50	13/23	22/23
PBAT_S169_B13	good a little partial	-6,-12(q21.31-q24.33,~51M),+13,XY	-6,+13,XY	+6,-12,+13,XY	-6,-12,+13,XY	-6,+12,-12,+13,XY	-6,-12,+13,XY	True positive	True negative	True positive	True negative	True positive	True negative		O_ratio75	12/23	14/23
PBAT_S172_B14	chr10 good	-10,+13(q21.1-q34,~56M),XY	-10,XY	-10,+13,XY	-10,XY	-10,+13,XY	-10,XY	True positive	True negative	True positive	True negative	True positive	True negative		O_ratio90	20/23	19/23
PBAT_S173_B14	good	-12,XY	+9(嵌),XY	-12,XY	+5,-12,XY	-12,XY	-12,XY	True positive	True negative	True positive	True negative	True positive	True negative
PBAT_S187_B14	good	-14,XY	+9q13qter,-14,XY	-14,XY	-14,XY	-14,XY	-14,XY	True positive	True negative	True positive	True negative	True positive	True negative
PBAT_S192_B14	good a little partial	-4,XY	-4,XY	-4,XY	-4,XY	-4,XY	-4,XY	True positive	True negative	True positive	True negative	True positive	True negative
O_Ratio: 50%
sample		SECM(>6)	PGT	Mixing	Mixing_Decontamination	1.8&2.2	Integrated	C&ESensitivity	C&ESpecificity	C&FSensitivity	C&FSpecificity	C&GSensitivity	C&GSpecificity
PBAT_S5_B1	good	-13,XY	-13,XY	46,XX	46,XY	-13,XY	46,XY	False negative	True negative	False negative	True negative	False negative	True negative
PBAT_S24_B5_chr15	good	+15,-22,XX	+15,-22,XX	46,XX	-22,XX	+15,-22,XX	-22,XX	False negative	True negative	False negative	True negative	False negative	True negative
PBAT_S24_B5_chr22	good	+15,-22,XX	+15,-22,XX	46,XX	-22,XX	+15,-22,XX	-22,XX	False negative	True negative	True positive	True negative	True positive	True negative
PBAT_S45_B5	good	-1(p12-q44,~99M),+16,XX	+16,XX	46,XX	46,XX	-1,+3,+16,XX	46,XX	False negative	True negative	False negative	True negative	False negative	True negative
PBAT_S46_B5	chr5 good	+5,-9(q21.12-q34.3,~67M),XX	+5,XXX	46,XX	46,XX	+5,-9,XX	46,XX	False negative	True negative	False negative	True negative	False negative	True negative
PBAT_S52_B5_chr2	good	-2,-11,XX	-2,XX	46,XX	-2,XX	-2,-11,XX	-2,XX	False negative	True negative	True positive	True negative	True positive	True negative
PBAT_S52_B5_chr11	good	-2,-11,XX	-2,XX	46,XX	-2,XX	-2,-11,XX	-2,XX	False negative	True negative	False negative	True negative	False negative	True negative
PBAT_S53_B5_chr16	good	-16,+18,XY	-16,+18,XY	-16,+18,XY	-16,+18,XY	-16,+18,XY	-16,+18,XY	True positive	True negative	True positive	True negative	True positive	True negative
PBAT_S53_B5_chr18	good	-16,+18,XY	-16,+18,XY	-16,+18,XY	-16,+18,XY	-16,+18,XY	-16,+18,XY	True positive	True negative	True positive	True negative	True positive	True negative
PBAT_S92_B10	good a little partial	-22,XY	-22, XY	46,XX	-22,XX	-22,XY	-22,XY	False negative	True negative	True positive	True negative	True positive	True negative
PBAT_S112_B11	good	-22,XY	-22, XY	46,XX	46,XY	-22,XY	46,XY	False negative	True negative	False negative	True negative	False negative	True negative
PBAT_S113_B11	good a little partial	+3,XX	+3, XX	46,XX	46,XX	+3,XX	46,XX	False negative	True negative	False negative	True negative	False negative	True negative
PBAT_S114_B11	good	-4,XX	-4, XX	46,XX	-4,XX	-4,+14,XX	-4,XX	False negative	True negative	True positive	True negative	True positive	True negative
PBAT_S122_B11	good a little partial	+18,XX	+18, XX	46,XX	+18,XX	-4,+18,XX	+18,XX	False negative	True negative	True positive	True negative	True positive	True negative
PBAT_S136_B12	chr22 good	+5(q21.3-q35.3,~70M),-22,XY	-22,XY	46,XX	+5,-22,XY	-4,+5,-22,XY	+5,-22,XY	False negative	True negative	True positive	True negative	True positive	True negative
PBAT_S137_B12	good a little partial	+7,XX	46,XX	46,XX	46,XX	+7,XX	46,XX	False negative	True negative	False negative	True negative	False negative	True negative
PBAT_S143_B12	good a little partial	+22,XX	+22,XX	46,XX	+8,XX	+22,XX	46,XX	False negative	True negative	True positive	False positive	False negative	True negative
PBAT_S144_B12	good	+6,XX	+6,XX	46,XX	+6,XX	+6,XX	+6,XX	False negative	True negative	True positive	True negative	True positive	True negative
PBAT_S169_B13	good a little partial	-6,-12(q21.31-q24.33,~51M),+13,XY	-6,+13,XY	46,XX	-12,+13,XY	-6,+12,-12,+13,XY	-12,+13,XY	False negative	True negative	True positive	True negative	True positive	True negative
PBAT_S172_B14	chr10 good	-10,+13(q21.1-q34,~56M),XY	-10,XY	46,XX	46,XX	-10,+13,XY	46,XX	False negative	True negative	False negative	True negative	False negative	True negative
PBAT_S173_B14	good	-12,XY	+9(嵌),XY	46,XX	-12,XY	-12,XY	-12,XY	False negative	True negative	True positive	True negative	True positive	True negative
PBAT_S187_B14	good	-14,XY	+9q13qter,-14,XY	46,XX	-14,XY	-14,XY	-14,XY	False negative	True negative	True positive	True negative	True positive	True negative
PBAT_S192_B14	good a little partial	-4,XY	-4,XY	46,XX	46,XX	-4,XY	46,XX	False negative	True negative	False negative	True negative	False negative	True negative
O_Ratio: 75%
sample		SECM(>6)	PGT	Mixing	Mixing_Decontamination	1.8&2.2	Integrated	C&ESensitivity	C&ESpecificity	C&FSensitivity	C&FSpecificity	C&GSensitivity	C&GSpecificity
PBAT_S5_B1	good	-13,XY	-13,XY	46,XX	+8,XX	46,XY	46,XX	False negative	True negative	True positive	False positive	False negative	True negative
PBAT_S24_B5_chr15	good	+15,-22,XX	+15,-22,XX	46,XX	46,XX	+15,-22,XX	46,XX	False negative	True negative	False negative	True negative	False negative	True negative
PBAT_S24_B5_chr22	good	+15,-22,XX	+15,-22,XX	46,XX	46,XX	+15,-22,XX	46,XX	False negative	True negative	False negative	True negative	False negative	True negative
PBAT_S45_B5	good	-1(p12-q44,~99M),+16,XX	+16,XX	46,XX	+16,XX	46,XX	46,XX	False negative	True negative	True positive	True negative	False negative	True negative
PBAT_S46_B5	chr5 good	+5,-9(q21.12-q34.3,~67M),XX	+5,XXX	46,XX	46,XX	+5,XX	46,XX	False negative	True negative	False negative	True negative	False negative	True negative
PBAT_S52_B5_chr2	good	-2,-11,XX	-2,XX	46,XX	46,XX	46,XX	46,XX	False negative	True negative	False negative	True negative	False negative	True negative
PBAT_S52_B5_chr11	good	-2,-11,XX	-2,XX	46,XX	46,XX	46,XX	46,XX	False negative	True negative	False negative	True negative	False negative	True negative
PBAT_S53_B5_chr16	good	-16,+18,XY	-16,+18,XY	46,XX	-16,+18,XX	-16,+18,XY	-16,+18,XY	False negative	True negative	True positive	True negative	True positive	True negative
PBAT_S53_B5_chr18	good	-16,+18,XY	-16,+18,XY	46,XX	-16,+18,XX	-16,+18,XY	-16,+18,XY	False negative	True negative	True positive	True negative	True positive	True negative
PBAT_S92_B10	good a little partial	-22,XY	-22, XY	46,XX	+8,XX	46,XX	46,XX	False negative	True negative	True positive	False positive	False negative	True negative
PBAT_S112_B11	good	-22,XY	-22, XY	46,XX	+8,XX	46,XX	46,XX	False negative	True negative	True positive	False positive	False negative	True negative
PBAT_S113_B11	good a little partial	+3,XX	+3, XX	46,XX	46,XX	46,XX	46,XX	False negative	True negative	False negative	True negative	False negative	True negative
PBAT_S114_B11	good	-4,XX	-4, XX	46,XX	+8,XX	-4,XX	46,XX	False negative	True negative	True positive	False positive	False negative	True negative
PBAT_S122_B11	good a little partial	+18,XX	+18, XX	46,XX	+8,XX	46,XX	46,XX	False negative	True negative	True positive	False positive	False negative	True negative
PBAT_S136_B12	chr22 good	+5(q21.3-q35.3,~70M),-22,XY	-22,XY	46,XX	-16,XX	46,XX	46,XX	False negative	True negative	True positive	False positive	False negative	True negative
PBAT_S137_B12	good a little partial	+7,XX	46,XX	46,XX	+13,XX	46,XX	46,XX	False negative	True negative	True positive	False positive	False negative	True negative
PBAT_S143_B12	good a little partial	+22,XX	+22,XX	46,XX	+13,XX	46,XX	46,XX	False negative	True negative	True positive	False positive	False negative	True negative
PBAT_S144_B12	good	+6,XX	+6,XX	46,XX	46,XX	46,XX	46,XX	False negative	True negative	False negative	True negative	False negative	True negative
PBAT_S169_B13	good a little partial	-6,-12(q21.31-q24.33,~51M),+13,XY	-6,+13,XY	46,XX	46,XX	-6,-12,+13,XX	46,XX	False negative	True negative	False negative	True negative	False negative	True negative
PBAT_S172_B14	chr10 good	-10,+13(q21.1-q34,~56M),XY	-10,XY	46,XX	46,XX	-10,XY	46,XX	False negative	True negative	False negative	True negative	False negative	True negative
PBAT_S173_B14	good	-12,XY	+9(嵌),XY	46,XX	+8,XX	46,XX	46,XX	False negative	True negative	True positive	False positive	False negative	True negative
PBAT_S187_B14	good	-14,XY	+9q13qter,-14,XY	46,XX	46,XX	-14,XX	46,XX	False negative	True negative	False negative	True negative	False negative	True negative
PBAT_S192_B14	good a little partial	-4,XY	-4,XY	46,XX	46,XX	-4,XX	46,XX	False negative	True negative	False negative	True negative	False negative	True negative
O_Ratio: 90%
sample		SECM(>6)	PGT	Mixing	Mixing_Decontamination	1.8&2.2	Integrated	C&ESensitivity	C&ESpecificity	C&FSensitivity	C&FSpecificity	C&GSensitivity	C&GSpecificity
PBAT_S5_B1	good	-13,XY	-13,XY	46,XX	46,XX	46,XX	46,XX	False negative	True negative	False negative	True negative	False negative	True negative
PBAT_S24_B5_chr15	good	+15,-22,XX	+15,-22,XX	46,XX	+13,XX	46,XX	46,XX	False negative	True negative	True positive	False positive	False negative	True negative
PBAT_S24_B5_chr22	good	+15,-22,XX	+15,-22,XX	46,XX	+13,XX	46,XX	46,XX	False negative	True negative	True positive	False positive	False negative	True negative
PBAT_S45_B5	good	-1(p12-q44,~99M),+16,XX	+16,XX	46,XX	+8,XX	46,XX	46,XX	False negative	True negative	True positive	False positive	False negative	True negative
PBAT_S46_B5	chr5 good	+5,-9(q21.12-q34.3,~67M),XX	+5,XXX	46,XX	+8,XX	46,XX	46,XX	False negative	True negative	True positive	False positive	False negative	True negative
PBAT_S52_B5_chr2	good	-2,-11,XX	-2,XX	46,XX	+8,+13,XX	46,XX	46,XX	False negative	True negative	True positive	False positive	False negative	True negative
PBAT_S52_B5_chr11	good	-2,-11,XX	-2,XX	46,XX	+8,+13,XX	46,XX	46,XX	False negative	True negative	True positive	False positive	False negative	True negative
PBAT_S53_B5_chr16	good	-16,+18,XY	-16,+18,XY	46,XX	+8,-16,XX	46,XX	46,XX	False negative	True negative	True positive	True negative	False negative	True negative
PBAT_S53_B5_chr18	good	-16,+18,XY	-16,+18,XY	46,XX	+8,-16,XX	46,XX	46,XX	False negative	True negative	True positive	False positive	False negative	True negative
PBAT_S92_B10	good a little partial	-22,XY	-22, XY	46,XX	+8,XX	46,XX	46,XX	False negative	True negative	True positive	False positive	False negative	True negative
PBAT_S112_B11	good	-22,XY	-22, XY	46,XX	+8,XX	46,XX	46,XX	False negative	True negative	True positive	False positive	False negative	True negative
PBAT_S113_B11	good a little partial	+3,XX	+3, XX	46,XX	46,XX	46,XX	46,XX	False negative	True negative	False negative	True negative	False negative	True negative
PBAT_S114_B11	good	-4,XX	-4, XX	46,XX	+8,+13,XX	46,XX	46,XX	False negative	True negative	True positive	False positive	False negative	True negative
PBAT_S122_B11	good a little partial	+18,XX	+18, XX	46,XX	+8,+13,-16,XX	46,XX	46,XX	False negative	True negative	True positive	False positive	False negative	True negative
PBAT_S136_B12	chr22 good	+5(q21.3-q35.3,~70M),-22,XY	-22,XY	46,XX	46,XX	46,XX	46,XX	False negative	True negative	False negative	True negative	False negative	True negative
PBAT_S137_B12	good a little partial	+7,XX	46,XX	46,XX	+13,XX	46,XX	46,XX	False negative	True negative	True positive	False positive	False negative	True negative
PBAT_S143_B12	good a little partial	+22,XX	+22,XX	46,XX	+7,XX	46,XX	46,XX	False negative	True negative	True positive	False positive	False negative	True negative
PBAT_S144_B12	good	+6,XX	+6,XX	46,XX	+8,XX	46,XX	46,XX	False negative	True negative	True positive	False positive	False negative	True negative
PBAT_S169_B13	good a little partial	-6,-12(q21.31-q24.33,~51M),+13,XY	-6,+13,XY	46,XX	+7,+8,-16,XX	46,XX	46,XX	False negative	True negative	True positive	False positive	False negative	True negative
PBAT_S172_B14	chr10 good	-10,+13(q21.1-q34,~56M),XY	-10,XY	46,XX	+7,+8,+13,XX	46,XX	46,XX	False negative	True negative	True positive	False positive	False negative	True negative
PBAT_S173_B14	good	-12,XY	+9(嵌),XY	46,XX	+8,-12,XX	46,XX	46,XX	False negative	True negative	True positive	False positive	False negative	True negative
PBAT_S187_B14	good	-14,XY	+9q13qter,-14,XY	46,XX	+8,XX	46,XX	46,XX	False negative	True negative	True positive	False positive	False negative	True negative
PBAT_S192_B14	good a little partial	-4,XY	-4,XY	46,XX	+7,+13,XX	46,XX	46,XX	False negative	True negative	True positive	False positive	False negative	True negative
