# Supplementary material for: A computational DNA methylation method to remove contaminated DNA from spent embryo culture medium for noninvasive preimplantation genetic testing
Source: eBioMedicine. 2025 Mar 29;114:105669. doi: 10.1016/j.ebiom.2025.105669 (PMC11994334; doi:10.1016/j.ebiom.2025.105669)
Supplement: Supplementary Table S2 [file mmc10.xlsx]

## Sheet: Sheet1
Num	sample	NewName	Raw_Reads	Raw_Bases	Clean_Reads	Clean_Bases	Mapping_Reads	Mapping_Rate	Unique_CpG_num_1x	Unique_CpG_num_3x	Met_Rate	CHG	CHH	CV	Concentration	Amplification	LowQuality	CumulusContaminationLevel	SECM(>6)	PGT	PGT&SECM(CN)	PGT&SECM(Gender)	Decontamination	PGT&Decontamination(CN)	PGT&Decontamination(Gender)	Cutoff (1.6&2.4)	PGT&Cutoff (1.6&2.4)(CN)	PGT&Cutoff (1.6&2.4)(Gender)	Integrated(Decon&1.6)	PGT&Integrated_Decon&1.6(CN)	PGT&Integrated_Decon&1.6(Gender)	Cutoff (1.7&2.3)	PGT&Cutoff (1.7&2.3)(CN)	PGT&Cutoff (1.7&2.3)(Gender)	Integrated(Decon&1.7)	PGT&Integrated_Decon&1.7(CN)	PGT&Integrated_Decon&1.7(Gender)	Cutoff (1.8&2.2)	PGT&Cutoff (1.8&2.2)(CN)	PGT&Cutoff (1.8&2.2)(Gender)	Integrated(Decon&1.8)	PGT&Integrated_Decon&1.8(CN)	PGT&Integrated_Decon&1.8(Gender)	MotherID	SECM&PGT(CN_Group)		Cumulus_MetRate	Cumulus_Ratio(%)	PolarBody_MetRate
100	PBAT_S4_B1	SECM_S1_B1	85585808	12837871200	66586204	9388654764	12667277	0.19	11964622	2234107	0.260574	0.0048838	0.00489588	0.187553	2.1	52.5	F	no	+6(p25.3-q26,~155M),-7(p14.3-q11.21,~29M),XX	46,XX	Disconcordances(E-A)	Gender Consistent	-7,-15,XX	Disconcordances(E-A)	Gender Consistent	+6,-7,-9,+22,XX	Disconcordances(E-A)	Gender Consistent	-7,XX	Disconcordances(E-A)	Gender Consistent	+1,+6,-9,-16,+19,+22,XX	Disconcordances(E-A)	Gender Consistent	46,XX	Full ploidy concordances(E-E)	Gender Consistent	+1,+2,-4,+6,-7,-9,+13,-14,-16,+19,+22,XY	Disconcordances(E-A)	Gender Inconsistent	-7,XX	Disconcordances(E-A)	Gender Consistent	1	A-E		0.0249882	0	0.251867
101	PBAT_S5_B1	SECM_S2_B1	79409952	11911492800	64451370	9087643170	28380638	0.44	22873526	6556372	0.234539	0.00477621	0.00441085	0.117534	9.04	226	F	no	-13,XY	-13,XY	Full ploidy concordances(A-A)	Gender Consistent	-13,XY	Full ploidy concordances(A-A)	Gender Consistent	-13,XY	Full ploidy concordances(A-A)	Gender Consistent	-13,XY	Full ploidy concordances(A-A)	Gender Consistent	-13,XY	Full ploidy concordances(A-A)	Gender Consistent	-13,XY	Full ploidy concordances(A-A)	Gender Consistent	+2,+3,+5,-7,+12,-13,+14,XY	Partial ploidy concordances(A-A:overlapping)	Gender Consistent	-13,XY	Full ploidy concordances(A-A)	Gender Consistent	2	A-A		0.0125062	0	0.236661
102	PBAT_S6_B1	SECM_S3_B1	70374844	10556226600	57671204	8131639764	6596598	0.114	5769073	755121	0.491754	0.00677841	0.00870667	0.115105	2.32	58	F	moderate	-4,+11,XX	46,XX	Disconcordances(E-A)	Gender Consistent	-4,XX	Disconcordances(E-A)	Gender Consistent	+2,-4,+6,-8,-18,XX	Disconcordances(E-A)	Gender Consistent	-4,XX	Disconcordances(E-A)	Gender Consistent	+2,-4,-5,+6,-8,-9,+12,-18,XX	Disconcordances(E-A)	Gender Consistent	-4,XX	Disconcordances(E-A)	Gender Consistent	-1,+2,-4,-5,+6,-8,-9,+11,+12,+15,+17,-18,-19,+20,+21,XX	Disconcordances(E-A)	Gender Consistent	-4,XX	Disconcordances(E-A)	Gender Consistent	3	A-E		0.291001	40.2204	0.341356
103	PBAT_S7_B1	SECM_S4_B1	83667048	12550057200	70423126	9929660766	9509273	0.135	8091205	700744	0.250022	0.00565452	0.0082806	0.151868	8.72	218	F	no	-3,+15,XX	+7q,XX	Disconcordances(A-A)	Gender Consistent	-3,-7,XX	Partial ploidy concordances(A-A:complementary )	Gender Consistent	-3,-7,+15,XX	Partial ploidy concordances(A-A:complementary )	Gender Consistent	-3,-7,XX	Partial ploidy concordances(A-A:complementary )	Gender Consistent	-3,-7,+15,XX	Partial ploidy concordances(A-A:complementary )	Gender Consistent	-3,-7,XX	Partial ploidy concordances(A-A:complementary )	Gender Consistent	-1,-3,+6,-7,+10,+15,+16,-19,XX	Partial ploidy concordances(A-A:complementary)	Gender Consistent	-3,-7,XX	Partial ploidy concordances(A-A:complementary )	Gender Consistent	4	A-A		0.0137603	0	0.279229
104	PBAT_S2_B2	SECM_S5_B2	79292086	11893812900	53412806	8039927160	3030131	0.057	1524560	145643	0.510621	0.0160344	0.0288731	0.218814	1.19	29.75	F	severe	+5(p15.33-q13.3,~66M),+16(q22.3-q24.3,~16M),+17(p13.3-p12,~14M),XX	46,XX	Disconcordances(E-A)	Gender Consistent	+5,+6,+16,+17,+20,XX	Disconcordances(E-A)	Gender Consistent	-1,+5,+16,+17,XX	Disconcordances(E-A)	Gender Consistent	+5,+16,+17,XX	Disconcordances(E-A)	Gender Consistent	-1,+5,+16,+17,-19,XX	Disconcordances(E-A)	Gender Consistent	+5,+16,+17,XX	Disconcordances(E-A)	Gender Consistent	+5,+16,+17,-19,-20,XY	Disconcordances(E-A)	Gender Inconsistent	+5,+16,+17,XX	Disconcordances(E-A)	Gender Consistent	5	A-E		0.465021	61.0418	0.27997
105	PBAT_S8_B2	SECM_S6_B2	76815094	11522264100	60160182	8482585662	10679268	0.178	9704408	1330854	0.403841	0.0117365	0.0117137	0.115544	2.06	51.5	F	moderate	-13,+22,XY	-13,+22,XY	Full ploidy concordances(A-A)	Gender Consistent	-13,+22,XY	Full ploidy concordances(A-A)	Gender Consistent	-13,+22,XY	Full ploidy concordances(A-A)	Gender Consistent	-13,+22,XY	Full ploidy concordances(A-A)	Gender Consistent	+7,-13,+14,+22,XY	Partial ploidy concordances(A-A:overlapping)	Gender Consistent	-13,+22,XY	Full ploidy concordances(A-A)	Gender Consistent	+3,-5,+7,+8,-13,+14,+22,XY	Partial ploidy concordances(A-A:overlapping)	Gender Consistent	-13,+22,XY	Full ploidy concordances(A-A)	Gender Consistent	6	A-A		0.200242	27.0549	0.271456
106	PBAT_S9_B2	SECM_S7_B2	95739556	14360933400	72814114	10266790074	4671757	0.064	2676178	264543	0.654148	0.0149058	0.022661	0.202791	1.07	26.75	F	severe	46,XX	+11,XY	Disconcordances(A-E)	Gender Inconsistent	46,XX	Disconcordances(A-E)	Gender Inconsistent	46,XX	Disconcordances(A-E)	Gender Inconsistent	46,XX	Disconcordances(A-E)	Gender Inconsistent	+1,+2,XX	Disconcordances(A-A)	Gender Inconsistent	46,XX	Disconcordances(A-E)	Gender Inconsistent	+1,+2,+10,+22,XY	Disconcordances(A-A)	Gender Consistent	46,XX	Disconcordances(A-E)	Gender Inconsistent	7	E-A		0.809608	92.0566	0.178827
107	PBAT_S10_B2	SECM_S8_B2	73201242	10980186300	59295860	8360716260	1708891	0.029	297684	7119	0.537339	0.0256803	0.0657178	0.212382	3.26	81.5	F	severe	46,XX	+15,XY	Disconcordances(A-E)	Gender Inconsistent	46,XY	Disconcordances(A-E)	Gender Consistent	46,XX	Disconcordances(A-E)	Gender Inconsistent	46,XY	Disconcordances(A-E)	Gender Consistent	46,XX	Disconcordances(A-E)	Gender Inconsistent	46,XY	Disconcordances(A-E)	Gender Consistent	46,XY	Disconcordances(A-E)	Gender Consistent	46,XY	Disconcordances(A-E)	Gender Consistent	7	E-A		0.522052	66.7833	0.113043
108	PBAT_S11_B2	SECM_S9_B2	74543630	11181544500	51844698	7310102418	13113132	0.253	12439616	2021832	0.319014	0.0107074	0.0104377	0.152921	2.76	69	F	moderate	-1(p31.1-p31.1,36M),+5(p15.1-q35.3,~154M),-16(p11.2-q21,~13M),XX	46,XX	Disconcordances(E-A)	Gender Consistent	-1,-4,+5,-8,+9,-17,XY	Disconcordances(E-A)	Gender Inconsistent	-1,+5,+8,-17,XX	Disconcordances(E-A)	Gender Consistent	-1,+5,+8,-17,XX	Disconcordances(E-A)	Gender Consistent	-1,+3,-4,+5,-8,+11,-14,+17,+20,-21,XY	Disconcordances(E-A)	Gender Inconsistent	-1,+5,-8,XY	Disconcordances(E-A)	Gender Inconsistent	-1,-3,-5,-8,+9,+11,-14,-17,+19,-21,XY	Disconcordances(E-A)	Gender Inconsistent	-1,-8,+9,-17,XY	Disconcordances(E-A)	Gender Inconsistent	8	A-E		0.0802659	7.33268	0.281241
109	PBAT_S18_B5	SECM_S10_B3	38318588	5747788200	25742212	3629651892	7659387	0.298	7568453	465203	0.410318	0.00577896	0.0060255	0.121519	28.2	705	F	moderate	-9(q33.2-q34.3,~17M),XY	+9q21-qter,XY	Partial ploidy concordances(A-A:complementary )	Gender Consistent	-9,XY	Partial ploidy concordances(A-A:complementary )	Gender Consistent	-9,XY	Partial ploidy concordances(A-A:complementary )	Gender Consistent	-9,XY	Partial ploidy concordances(A-A:complementary )	Gender Consistent	-9,XY	Partial ploidy concordances(A-A:complementary )	Gender Consistent	-9,XY	Partial ploidy concordances(A-A:complementary )	Gender Consistent	+3,-9,-16,+17,XY	Partial ploidy concordances(A-A:complementary)	Gender Consistent	-9,XY	Partial ploidy concordances(A-A:complementary )	Gender Consistent	9	A-A		0.247246	34.0788	0.309106
110	PBAT_S19_B5	SECM_S11_B3	31361410	4704211500	21438904	3022885464	5902528	0.275	6100924	570322	0.510488	0.00589057	0.00620289	0.126729	3.5	87.5	F	severe	46,XX	46,XY	Full ploidy concordances(E-E)	Gender Inconsistent	+5,XY	Disconcordances(E-A)	Gender Consistent	46,XY	Full ploidy concordances(E-E)	Gender Consistent	46,XY	Full ploidy concordances(E-E)	Gender Consistent	46,XY	Full ploidy concordances(E-E)	Gender Consistent	46,XY	Full ploidy concordances(E-E)	Gender Consistent	+3,+6,-16,+19,XY	Disconcordances(E-A)	Gender Consistent	46,XY	Full ploidy concordances(E-E)	Gender Consistent	9	E-E		0.462597	60.5157	0.202268
111	PBAT_S20_B5	SECM_S12_B3	44087896	6613184400	32707706	4611786546	12168459	0.372	12007126	1578700	0.382129	0.00540401	0.00532943	0.0884399	8	200	F	moderate	46,XY	嵌合：+5q23-qter,+20pter-p12,XY	Disconcordances(A-E)	Gender Consistent	46,XY	Disconcordances(A-E)	Gender Consistent	46,XY	Disconcordances(A-E)	Gender Consistent	46,XY	Disconcordances(A-E)	Gender Consistent	-12,XY	Disconcordances(A-A)	Gender Consistent	46,XY	Disconcordances(A-E)	Gender Consistent	+18,-22,XY	Disconcordances(A-A)	Gender Consistent	46,XY	Disconcordances(A-E)	Gender Consistent	10	E-A		0.100392	11.0341	0.319411
112	PBAT_S21_B5	SECM_S13_B3	27980302	4197045300	19498128	2749236048	3664560	0.188	3594115	341007	0.339061	0.00962227	0.0107068	0.120875	2.08	52	F	no	-5,-11,XX	+11q14.3-qter,XX	Partial ploidy concordances(A-A:complementary )	Gender Consistent	+1,-8,+13,-22,XX	Disconcordances(A-A)	Gender Consistent	+1,-7,-8,+10,+12,+13,+14,+21,-22,XX	Disconcordances(A-A)	Gender Consistent	+1,-8,-22,XX	Disconcordances(A-A)	Gender Consistent	+1,-2,-3,-4,-5,-7,-8,+9,+10,-11,+12,+13,+14,+15,+16,+21,-22,XX	Partial ploidy concordances(A-A:complementary )	Gender Consistent	+1,-8,+13,-22,XX	Disconcordances(A-A)	Gender Consistent	+1,-2,-3,-4,-5,-7,-8,+9,+10,-11,+12,+13,+14,+15,+16,+19,+21,-22,XXX	Disconcordances(A-A)	Gender Consistent	+1,-8,+13,-22,XX	Disconcordances(A-A)	Gender Consistent	10	A-A		0.0303558	0	0.436137
113	PBAT_S22_B5	SECM_S14_B3	33812912	5071936800	24776940	3493548540	5279547	0.213	5415010	609919	0.544823	0.00729944	0.00859063	0.0921792	2.68	67	F	severe	46,XX	46,XX	Full ploidy concordances(E-E)	Gender Consistent	46,XX	Full ploidy concordances(E-E)	Gender Consistent	-7,-14,XX	Disconcordances(E-A)	Gender Consistent	46,XX	Full ploidy concordances(E-E)	Gender Consistent	-7,-8,-10,-14,XX	Disconcordances(E-A)	Gender Consistent	46,XX	Full ploidy concordances(E-E)	Gender Consistent	+1,-4,-7,-10,-14,+22,XX	Disconcordances(E-A)	Gender Consistent	46,XX	Full ploidy concordances(E-E)	Gender Consistent	10	E-E		0.534957	68.3203	0.270036
114	PBAT_S23_B5	SECM_S15_B3	25781942	3867291300	19440382	2741093862	8260309	0.425	9260482	856365	0.376659	0.00494229	0.00495604	0.102058	5.72	143	F	moderate	-2,+6,-9,+10,-11,+17,+22,XY	嵌合：+18q22-qter,XY	Disconcordances(A-A)	Gender Consistent	-2,+6,+8,-9,+10,-11,+17,+22,XX	Disconcordances(A-A)	Gender Inconsistent	-2,+6,-9,+10,-11,+15,+17,+22,XY	Disconcordances(A-A)	Gender Consistent	-2,+6,-9,+10,-11,+17,+22,XY	Disconcordances(A-A)	Gender Consistent	-2,+6,+8,-9,+10,-11,+12,+14,+15,+17,-19,+22,XX	Disconcordances(A-A)	Gender Inconsistent	-2,+6,+8,-9,+10,-11,+17,+22,XX	Disconcordances(A-A)	Gender Inconsistent	-2,+6,-7,+8,-9,+10,-11,+14,+15,+17,+18,-19,-21,+22,XY	Partial ploidy concordances(A-A:overlapping)	Gender Consistent	-2,+6,+8,-9,+10,-11,+17,+22,XX	Disconcordances(A-A)	Gender Inconsistent	10	A-A		0.107179	11.981	0.26074
115	PBAT_S24_B5	SECM_S16_B3	19787094	2968064100	14593106	2057627946	5763150	0.395	6689822	458063	0.222975	0.00475446	0.00488642	0.115923	5.1	127.5	F	no	+15,-22,XX	+15,-22,XX	Full ploidy concordances(A-A)	Gender Consistent	-22,XX	Partial ploidy concordances(A-A:overlapping)	Gender Consistent	+15,-19,-22,XX	Partial ploidy concordances(A-A:overlapping)	Gender Consistent	-22,XX	Partial ploidy concordances(A-A:overlapping)	Gender Consistent	+5,+15,-19,-22,XX	Partial ploidy concordances(A-A:overlapping)	Gender Consistent	-22,XX	Partial ploidy concordances(A-A:overlapping)	Gender Consistent	-3,+4,+5,+6,+12,+15,-17,-19,-22,XX	Partial ploidy concordances(A-A:overlapping)	Gender Consistent	-22,XX	Partial ploidy concordances(A-A:overlapping)	Gender Consistent	6	A-A		0.0182879	0	0.16687
116	PBAT_S25_B5	SECM_S17_B3	26188294	3928244100	18330992	2584669872	3827085	0.209	3976386	286108	0.371261	0.00564266	0.00651698	0.117565	3.14	78.5	F	moderate	46,XY	46,XY	Full ploidy concordances(E-E)	Gender Consistent	46,XY	Full ploidy concordances(E-E)	Gender Consistent	46,XY	Full ploidy concordances(E-E)	Gender Consistent	46,XY	Full ploidy concordances(E-E)	Gender Consistent	46,XY	Full ploidy concordances(E-E)	Gender Consistent	46,XY	Full ploidy concordances(E-E)	Gender Consistent	46,XY	Full ploidy concordances(E-E)	Gender Consistent	46,XY	Full ploidy concordances(E-E)	Gender Consistent	1	E-E		0.121101	14.62	0.329715
117	PBAT_S26_B5	SECM_S18_B3	27701012	4155151800	20941868	2952803388	5633423	0.269	5959254	574838	0.367207	0.00571402	0.00582961	0.109438	4.04	101	F	moderate	+2(q31.1-q37.1,~62M),+20(p13-p11.22,~21M),XY	嵌合：+18q21-qter,XY	Disconcordances(A-A)	Gender Consistent	+5,XY	Disconcordances(A-A)	Gender Consistent	+2,+5,-12,+20,XY	Disconcordances(A-A)	Gender Consistent	+5,XY	Disconcordances(A-A)	Gender Consistent	-1,+2,+5,-12,+19,+20,+21,XY	Disconcordances(A-A)	Gender Consistent	+5,XY	Disconcordances(A-A)	Gender Consistent	-1,+2,+5,-6,-12,+19,+20,+21,XY	Disconcordances(A-A)	Gender Consistent	+5,XY	Disconcordances(A-A)	Gender Consistent	11	A-A		0.148137	18.6819	0.222871
118	PBAT_S27_B5	SECM_S19_B3	24888382	3733257300	18808172	2651952252	3626289	0.193	3601270	280094	0.422845	0.00557454	0.00642971	0.113312	2.46	61.5	F	moderate	-10,XX	46,XX	Disconcordances(E-A)	Gender Consistent	-7,-10,XX	Disconcordances(E-A)	Gender Consistent	-10,+12,XX	Disconcordances(E-A)	Gender Consistent	-10,XX	Disconcordances(E-A)	Gender Consistent	-1,-7,-10,+12,+14,XX	Disconcordances(E-A)	Gender Consistent	-7,-10,XX	Disconcordances(E-A)	Gender Consistent	-1,-6,-7,-10,+12,+14,XX	Disconcordances(E-A)	Gender Consistent	-7,-10,XX	Disconcordances(E-A)	Gender Consistent	12	A-E		0.179526	24.0094	0.307781
119	PBAT_S28_B5	SECM_S20_B3	30472230	4570834500	22657558	3194715678	5027178	0.222	5047060	379656	0.529956	0.00615281	0.00691334	0.125518	6.16	154	F	moderate	46,XX	+19,XY	Disconcordances(A-E)	Gender Inconsistent	+19,XY	Full ploidy concordances(A-A)	Gender Consistent	46,XX	Disconcordances(A-E)	Gender Inconsistent	46,XX	Disconcordances(A-E)	Gender Inconsistent	46,XX	Disconcordances(A-E)	Gender Inconsistent	46,XY	Disconcordances(A-E)	Gender Consistent	+19,XY	Full ploidy concordances(A-A)	Gender Consistent	+19,XY	Full ploidy concordances(A-A)	Gender Consistent	12	E-A		0.335374	45.5443	0.187629
120	PBAT_S29_B5	SECM_S21_B3	35424634	5313695100	25827686	3641703726	8270889	0.32	8756917	899782	0.356827	0.00524362	0.00537349	0.0877438	8.76	219	F	moderate	+16(p13.3-p12.1,~25M),-22,XY	+13q21-qter,-22,XY	Partial ploidy concordances(A-A:overlapping)	Gender Consistent	-3,+7,-22,XY	Partial ploidy concordances(A-A:overlapping)	Gender Consistent	-3,+7,+16,-22,XY	Partial ploidy concordances(A-A:overlapping)	Gender Consistent	-3,+7,-22,XY	Partial ploidy concordances(A-A:overlapping)	Gender Consistent	-3,+4,+7,-8,+16,+18,-22,XY	Partial ploidy concordances(A-A:overlapping)	Gender Consistent	-3,+7,-22,XY	Partial ploidy concordances(A-A:overlapping)	Gender Consistent	-3,+4,+6,+7,-9,-10,-13,+16,+18,+20,-22,XY	Partial ploidy concordances(A-A:overlapping)	Gender Consistent	-3,+7,-22,XY	Disconcordances(E-A)	Gender Consistent	12	A-A		0.115059	13.1395	0.215696
121	PBAT_S30_B5	SECM_S22_B3	23022120	3453318000	17098478	2410885398	2972135	0.174	2960643	238802	0.551745	0.00665399	0.00787156	0.12999	2.64	66	F	severe	46,XX	46,XY	Full ploidy concordances(E-E)	Gender Inconsistent	-1,-3,+12,+15,+19,XX	Disconcordances(E-A)	Gender Inconsistent	46,XX	Full ploidy concordances(E-E)	Gender Inconsistent	46,XX	Full ploidy concordances(E-E)	Gender Inconsistent	+2,-3,+11,+12,+15,+19,XX	Disconcordances(E-A)	Gender Inconsistent	-3,+12,+15,+19,XX	Disconcordances(E-A)	Gender Inconsistent	+2,-3,+11,+15,+19,XY	Disconcordances(E-A)	Gender Consistent	-3,+15,+19,XX	Disconcordances(E-A)	Gender Inconsistent	13	E-E		0.493819	63.8588	0.198228
122	PBAT_S31_B5	SECM_S23_B3	22446238	3366935700	16141862	2276002542	4267476	0.264	4808307	315535	0.408331	0.00630902	0.0066311	0.0948467	3.22	80.5	F	moderate	-5(p15.33-p14.1,~24M),XX	46,XX	Disconcordances(E-A)	Gender Consistent	-5,XX	Disconcordances(E-A)	Gender Consistent	-5,XX	Disconcordances(E-A)	Gender Consistent	-5,XX	Disconcordances(E-A)	Gender Consistent	-5,XX	Disconcordances(E-A)	Gender Consistent	-5,XX	Disconcordances(E-A)	Gender Consistent	-5,-12,+20,XX	Disconcordances(E-A)	Gender Consistent	-5,XX	Disconcordances(E-A)	Gender Consistent	1	A-E		0.114908	13.3546	0.272691
123	PBAT_S32_B5	SECM_S24_B3	24037894	3605684100	17981880	2535445080	6785370	0.377	7789008	686733	0.33836	0.00486715	0.00488468	0.089317	4.82	120.5	F	no	-1(q21.2-q32.2,~50M),XX	46,XX	Disconcordances(E-A)	Gender Consistent	-1,+11,XX	Disconcordances(E-A)	Gender Consistent	-1,+3,XX	Disconcordances(E-A)	Gender Consistent	-1,XX	Disconcordances(E-A)	Gender Consistent	-1,+2,+3,XX	Disconcordances(E-A)	Gender Consistent	-1,XX	Disconcordances(E-A)	Gender Consistent	-1,+2,+3,+5,+6,+11,XX	Disconcordances(E-A)	Gender Consistent	-1,+11,XX	Disconcordances(E-A)	Gender Consistent	1	A-E		0.0617085	3.79099	0.241859
124	PBAT_S33_B5	SECM_S25_B3	26257808	3938671200	18968600	2674572600	7721791	0.407	8564906	738176	0.380702	0.00632813	0.00579775	0.0917962	6.3	157.5	F	moderate	46,XX	46,XX	Full ploidy concordances(E-E)	Gender Consistent	46,XX	Full ploidy concordances(E-E)	Gender Consistent	46,XX	Full ploidy concordances(E-E)	Gender Consistent	46,XX	Full ploidy concordances(E-E)	Gender Consistent	46,XX	Full ploidy concordances(E-E)	Gender Consistent	46,XX	Full ploidy concordances(E-E)	Gender Consistent	46,XX	Full ploidy concordances(E-E)	Gender Consistent	46,XX	Full ploidy concordances(E-E)	Gender Consistent	1	E-E		0.0915921	9.33005	0.277156
125	PBAT_S34_B5	SECM_S26_B3	25644140	3846621000	18188520	2564581320	2742162	0.151	2539630	183076	0.703705	0.00753501	0.0109347	0.167553	2.4	60	F	severe	46,XX	+21,XY	Disconcordances(A-E)	Gender Inconsistent	46,XX	Disconcordances(A-E)	Gender Inconsistent	46,XX	Disconcordances(A-E)	Gender Inconsistent	46,XX	Disconcordances(A-E)	Gender Inconsistent	46,XX	Disconcordances(A-E)	Gender Inconsistent	46,XX	Disconcordances(A-E)	Gender Inconsistent	46,XX	Disconcordances(A-E)	Gender Inconsistent	46,XX	Disconcordances(A-E)	Gender Inconsistent	14	E-A		0.861048	95.8602	0.169733
126	PBAT_S35_B5	SECM_S27_B3	24829376	3724406400	18525128	2612043048	3118010	0.168	3048433	220076	0.615425	0.0101414	0.0116561	0.153163	2.18	54.5	F	severe	46,XX	+9,-22,XY	Disconcordances(A-E)	Gender Inconsistent	+8,XX	Disconcordances(A-A)	Gender Inconsistent	46,XX	Disconcordances(A-E)	Gender Inconsistent	46,XX	Disconcordances(A-E)	Gender Inconsistent	46,XX	Disconcordances(A-E)	Gender Inconsistent	46,XX	Disconcordances(A-E)	Gender Inconsistent	-19,+20,-21,XY	Disconcordances(A-A)	Gender Consistent	46,XX	Disconcordances(A-E)	Gender Inconsistent	15	E-A		0.460265	60.9121	0.423974
127	PBAT_S36_B5	SECM_S28_B3	26272922	3940938300	18990534	2677665294	5389769	0.284	5896220	461682	0.258207	0.00490297	0.00532661	0.129912	4.58	114.5	F	no	+3(q26.2-q29,~29M),+15(q13.3-q24.1,~39M),XY	+15,XY	Partial ploidy concordances(A-A:overlapping)	Gender Consistent	+3,+5,+7,-8,+12,+15,XY	Partial ploidy concordances(A-A:overlapping)	Gender Consistent	+3,+15,XY	Partial ploidy concordances(A-A:overlapping)	Gender Consistent	+3,+15,XY	Partial ploidy concordances(A-A:overlapping)	Gender Consistent	-2,+3,-10,-11,+15,-20,XY	Partial ploidy concordances(A-A:overlapping)	Gender Consistent	+3,+15,XY	Partial ploidy concordances(A-A:overlapping)	Gender Consistent	-2,+3,+5,+7,-11,+15,+18,-20,-21,+22,XY	Partial ploidy concordances(A-A:overlapping)	Gender Consistent	+3,+5,+7,+15,XY	Partial ploidy concordances(A-A:overlapping)	Gender Consistent	8	A-A		0.0380333	0	0.22647
128	PBAT_S37_B5	SECM_S29_B3	25740320	3861048000	18896844	2664455004	9988097	0.529	11107736	1017349	0.313676	0.00509179	0.00483652	0.102846	12.9	322.5	F	no	46,XX	-6pter-p23,XX	Disconcordances(A-E)	Gender Consistent	46,XX	Disconcordances(A-E)	Gender Consistent	46,XX	Disconcordances(A-E)	Gender Consistent	46,XX	Disconcordances(A-E)	Gender Consistent	46,XX	Disconcordances(A-E)	Gender Consistent	46,XX	Disconcordances(A-E)	Gender Consistent	-3,+6,+15,+20,XX	Partial ploidy concordances(A-A:complementary)	Gender Consistent	46,XX	Disconcordances(A-E)	Gender Consistent	8	E-A		0.0221111	0	0.290972
129	PBAT_S38_B5	SECM_S30_B3	22226680	3334002000	13667208	1927076328	1084180	0.079	507828	18771	0.628526	0.0134624	0.0203263	0.21033	0.95	23.75	F	severe	+18(q11.2-q23,~55M),XX	46,XY	Disconcordances(E-A)	Gender Inconsistent	+6,+18,XX	Disconcordances(E-A)	Gender Inconsistent	+18,XX	Disconcordances(E-A)	Gender Inconsistent	+18,XX	Disconcordances(E-A)	Gender Inconsistent	+6,+18,XX	Disconcordances(E-A)	Gender Inconsistent	+6,+18,XX	Disconcordances(E-A)	Gender Inconsistent	+2,+6,+8,+18,XX	Disconcordances(E-A)	Gender Inconsistent	+6,+18,XX	Disconcordances(E-A)	Gender Inconsistent	16	A-E		0.555992	70.2307	0.213836
130	PBAT_S39_B5	SECM_S31_B3	20890670	3133600500	13041114	1838797074	1139969	0.087	595478	23463	0.352683	0.0174999	0.0235441	0.265644	0.694	17.35	F	moderate	46,XX	46,XY	Full ploidy concordances(E-E)	Gender Inconsistent	+9,-16,XY	Disconcordances(E-A)	Gender Consistent	46,XY	Full ploidy concordances(E-E)	Gender Consistent	46,XY	Full ploidy concordances(E-E)	Gender Consistent	+12,-16,+17,-20,XY	Disconcordances(E-A)	Gender Consistent	-16,XY	Disconcordances(E-A)	Gender Consistent	+9,+12,-16,-17,+17,-22,XY	Disconcordances(E-A)	Gender Consistent	+9,-16,XY	Disconcordances(E-A)	Gender Consistent	16	E-E		0.202825	27.2064	0.107143
131	PBAT_S40_B5	SECM_S32_B3	29487808	4423171200	18764298	2645766018	5249129	0.28	5497592	230441	0.271548	0.0101921	0.0103191	0.159474	3.3	82.5	F	no	46,XX	46,XX	Full ploidy concordances(E-E)	Gender Consistent	-2,+12,XX	Disconcordances(E-A)	Gender Consistent	+12,+15,XY	Disconcordances(E-A)	Gender Inconsistent	+12,XX	Disconcordances(E-A)	Gender Consistent	+6,+12,+13,-14,+15,XX	Disconcordances(E-A)	Gender Consistent	+12,XX	Disconcordances(E-A)	Gender Consistent	-2,+3,+6,-11,+12,+13,-14,+15,XY	Disconcordances(E-A)	Gender Inconsistent	-2,+12,XX	Disconcordances(E-A)	Gender Consistent	16	E-E		0.0212024	0	0.27931
132	PBAT_S41_B5	SECM_S33_B3	30610794	4591619100	19314056	2723281896	6078437	0.315	6641064	271754	0.302646	0.00766278	0.00737089	0.114285	5.76	144	F	no	46,XX	46,XX	Full ploidy concordances(E-E)	Gender Consistent	+21,XX	Disconcordances(E-A)	Gender Consistent	46,XX	Full ploidy concordances(E-E)	Gender Consistent	46,XX	Full ploidy concordances(E-E)	Gender Consistent	-4,XX	Disconcordances(E-A)	Gender Consistent	46,XX	Full ploidy concordances(E-E)	Gender Consistent	-4,+6,+15,+21,XX	Disconcordances(E-A)	Gender Consistent	+21,XX	Disconcordances(E-A)	Gender Consistent	16	E-E		0.0600903	3.48487	0.240227
133	PBAT_S42_B5	SECM_S34_B3	31959852	4793977800	19205406	2707962246	3420660	0.178	2028441	268992	0.360386	0.0156454	0.0188202	0.158326	1.98	49.5	F	no	+13(q12-q31,~24M),XX	+13q12-q31,-13q31-qter,+22,XX	Partial ploidy concordances(A-A:overlapping)	Gender Consistent	+13,+22,XX	Partial ploidy concordances(A-A:overlapping)	Gender Consistent	+13,+22,XX	Partial ploidy concordances(A-A:overlapping)	Gender Consistent	+13,+22,XX	Partial ploidy concordances(A-A:overlapping)	Gender Consistent	+13,+22,XX	Partial ploidy concordances(A-A:overlapping)	Gender Consistent	+13,+22,XX	Partial ploidy concordances(A-A:overlapping)	Gender Consistent	+13,+22,XX	Partial ploidy concordances(A-A:overlapping)	Gender Consistent	+13,+22,XX	Partial ploidy concordances(A-A:overlapping)	Gender Consistent	8	A-A		0.0516679	2.17858	0.301965
134	PBAT_S43_B5	SECM_S35_B3	32323360	4848504000	19933286	2810593326	2084755	0.105	455847	51852	0.423964	0.0344346	0.0486108	0.218459	1.6	40	F	moderate	+1,XX	+3,XX	Disconcordances(A-A)	Gender Consistent	+1,-13,-19,XY	Disconcordances(A-A)	Gender Inconsistent	+1,XX	Disconcordances(A-A)	Gender Consistent	+1,XX	Disconcordances(A-A)	Gender Consistent	+1,-22,XX	Disconcordances(A-A)	Gender Consistent	+1,XY	Disconcordances(A-A)	Gender Inconsistent	+1,-4,-6,-11,-14,-15,-19,-22,XY	Disconcordances(A-A)	Gender Inconsistent	+1,-19,XY	Disconcordances(A-A)	Gender Inconsistent	8	A-A		0.323566	44.0758	0.217391
135	PBAT_S44_B5	SECM_S36_B3	31783044	4767456600	20538716	2895958956	5831934	0.284	4215232	520790	0.308206	0.0275732	0.0294861	0.145164	2.34	58.5	F	no	-13,XX	-13,XX	Full ploidy concordances(A-A)	Gender Consistent	-13,XX	Full ploidy concordances(A-A)	Gender Consistent	-13,XX	Full ploidy concordances(A-A)	Gender Consistent	-13,XX	Full ploidy concordances(A-A)	Gender Consistent	-13,XX	Full ploidy concordances(A-A)	Gender Consistent	-13,XX	Full ploidy concordances(A-A)	Gender Consistent	-9,-13,XX	Partial ploidy concordances(A-A:overlapping)	Gender Consistent	-13,XX	Full ploidy concordances(A-A)	Gender Consistent	8	A-A		0.0250486	0	0.332415
136	PBAT_S45_B5	SECM_S37_B3	42944156	6441623400	27829938	3924021258	8626404	0.31	8708677	532878	0.254826	0.00618044	0.00585194	0.12892	6.98	174.5	F	no	-1(p12-q44,~99M),+16,XX	+16,XX	Partial ploidy concordances(A-A:overlapping)	Gender Consistent	-1,+16,XX	Partial ploidy concordances(A-A:overlapping)	Gender Consistent	-1,+16,XX	Partial ploidy concordances(A-A:overlapping)	Gender Consistent	-1,+16,XX	Partial ploidy concordances(A-A:overlapping)	Gender Consistent	-1,+16,XX	Partial ploidy concordances(A-A:overlapping)	Gender Consistent	-1,+16,XX	Partial ploidy concordances(A-A:overlapping)	Gender Consistent	-1,+16,XX	Partial ploidy concordances(A-A:overlapping)	Gender Consistent	-1,+16,XX	Partial ploidy concordances(A-A:overlapping)	Gender Consistent	8	A-A		0.0120127	0	0.244507
137	PBAT_S46_B5	SECM_S38_B3	36070226	5410533900	23597326	3327222966	7880672	0.334	8499207	502621	0.296128	0.00663132	0.00624568	0.105317	7.08	177	F	no	+5,-9(q21.12-q34.3,~67M),XX	+5,XXX	Partial ploidy concordances(A-A:overlapping)	Gender Consistent	+5,-7,XX	Partial ploidy concordances(A-A:overlapping)	Gender Consistent	+5,-9,XX	Partial ploidy concordances(A-A:overlapping)	Gender Consistent	+5,XX	Full ploidy concordances(A-A)	Gender Consistent	+5,-9,-18,XX	Partial ploidy concordances(A-A:overlapping)	Gender Consistent	+5,XX	Full ploidy concordances(A-A)	Gender Consistent	+5,-9,-18,XX	Partial ploidy concordances(A-A:overlapping)	Gender Consistent	+5,XX	Full ploidy concordances(A-A)	Gender Consistent	8	A-A		0.0205307	0	0.239118
138	PBAT_S47_B5	SECM_S39_B3	31128118	4669217700	20323822	2865658902	3599918	0.177	3393339	169197	0.357318	0.00987093	0.0107194	0.13331	2	50	F	no	-14(q24.3-q32.33,~31M),XY	XXX	Disconcordances(E-A)	Gender Inconsistent	+2,-14,XY	Disconcordances(E-A)	Gender Inconsistent	-14,XY	Disconcordances(E-A)	Gender Inconsistent	-14,XY	Disconcordances(E-A)	Gender Inconsistent	-6,+9,-14,-16,-18,XY	Disconcordances(E-A)	Gender Inconsistent	-14,XY	Disconcordances(E-A)	Gender Inconsistent	+2,-4,+5,+9,+13,-14,-16,-18,+20,-21,XY	Disconcordances(E-A)	Gender Inconsistent	+2,-14,XY	Disconcordances(E-A)	Gender Inconsistent	8	A-E		0.0575154	3.25408	0.298574
139	PBAT_S48_B5	SECM_S40_B3	21998808	3299821200	16855428	2376615348	657527	0.039	107063	8375	0.602284	0.0287856	0.0717454	0.249985	0.946	23.65	F	severe	46,XX	46,XY	Full ploidy concordances(E-E)	Gender Inconsistent	46,XX	Full ploidy concordances(E-E)	Gender Inconsistent	46,XX	Full ploidy concordances(E-E)	Gender Inconsistent	46,XX	Full ploidy concordances(E-E)	Gender Inconsistent	46,XX	Full ploidy concordances(E-E)	Gender Inconsistent	46,XX	Full ploidy concordances(E-E)	Gender Inconsistent	46,XX	Full ploidy concordances(E-E)	Gender Inconsistent	46,XX	Full ploidy concordances(E-E)	Gender Inconsistent	17	E-E		0.556164	70.2757	0.222222
140	PBAT_S49_B5	SECM_S41_B3	28825832	4323874800	22504600	3173148600	5235364	0.233	5662602	516745	0.239682	0.00521004	0.00558877	0.126643	2.32	58	F	no	Aneuploid-chaotic	+13q12-q21,+22,XX	/	/	Aneuploid-chaotic	/	/	Aneuploid-chaotic	Aneuploid-chaotic	/	Aneuploid-chaotic	Aneuploid-chaotic	/	Aneuploid-chaotic	Aneuploid-chaotic	/	Aneuploid-chaotic	Aneuploid-chaotic	/	Aneuploid-chaotic	/	/	Aneuploid-chaotic	/	/	6	NA		0.0252458	0	0.226115
141	PBAT_S50_B5	SECM_S42_B3	30621040	4593156000	23393742	3298517622	6634379	0.284	7130026	621717	0.271426	0.00536233	0.00574074	0.132304	3.74	93.5	F	no	-2(q31.3-q36.3,~46M),-6(p22.3-p21.33,~15M;q14.1-q27,~90M),-11,-22,XX	-22,XX	Partial ploidy concordances(A-A:overlapping)	Gender Consistent	+1,-2,+5,-6,-8,-12,-22,XX	Partial ploidy concordances(A-A:overlapping)	Gender Consistent	-2,-6,-22,XX	Partial ploidy concordances(A-A:overlapping)	Gender Consistent	-2,-6,-22,XX	Partial ploidy concordances(A-A:overlapping)	Gender Consistent	+1,-2,-6,-8,+10,+15,-18,-22,XX	Partial ploidy concordances(A-A:overlapping)	Gender Consistent	+1,-2,-6,-8,-22,XX	Partial ploidy concordances(A-A:overlapping)	Gender Consistent	+1,-2,+3,+5,-6,-8,+10,+13,+15,+18,+21,-22,XX	Partial ploidy concordances(A-A:overlapping)	Gender Consistent	+1,-2,+5,-6,-8,-22,XX	Partial ploidy concordances(A-A:overlapping)	Gender Consistent	6	A-A		0.0641525	4.35307	0.267776
142	PBAT_S51_B5	SECM_S43_B3	35471532	5320729800	27979014	3945040974	4432428	0.158	3784706	243036	0.28497	0.00505223	0.00682773	0.136618	3.5	87.5	F	no	+11,+15,XX	+11,+15,XX	Full ploidy concordances(A-A)	Gender Consistent	-2,-3,-5,+11,XX	Partial ploidy concordances(A-A:overlapping)	Gender Consistent	+11,+15,XX	Full ploidy concordances(A-A)	Gender Consistent	+11,XX	Partial ploidy concordances(A-A:overlapping)	Gender Consistent	-3,+11,+15,XX	Partial ploidy concordances(A-A:overlapping)	Gender Consistent	-3,+11,XX	Partial ploidy concordances(A-A:overlapping)	Gender Consistent	-3,-6,+11,+15,-19,XX	Partial ploidy concordances(A-A:overlapping)	Gender Consistent	-3,XX	Disconcordances(A-A)	Gender Consistent	6	A-A		0.0145758	0	0.358186
143	PBAT_S52_B5	SECM_S44_B3	29963874	4494581100	23241064	3276990024	4603033	0.198	4437515	417458	0.314208	0.00591179	0.00675557	0.121686	1.83	45.75	F	no	-2,-11,XX	-2,XX	Partial ploidy concordances(A-A:overlapping)	Gender Consistent	-2,-11,XX	Partial ploidy concordances(A-A:overlapping)	Gender Consistent	-2,-11,XX	Partial ploidy concordances(A-A:overlapping)	Gender Consistent	-2,-11,XX	Partial ploidy concordances(A-A:overlapping)	Gender Consistent	-2,-11,XX	Partial ploidy concordances(A-A:overlapping)	Gender Consistent	-2,-11,XX	Partial ploidy concordances(A-A:overlapping)	Gender Consistent	-2,+6,-11,XX	Partial ploidy concordances(A-A:overlapping)	Gender Consistent	-2,-11,XX	Partial ploidy concordances(A-A:overlapping)	Gender Consistent	18	A-A		0.0193981	0	0.293635
144	PBAT_S53_B5	SECM_S45_B3	51372962	7705944300	38940050	5490547050	21530819	0.553	19646906	3644969	0.248953	0.00456428	0.00439385	0.0912553	22.2	555	F	no	-16,+18,XY	-16,+18,XY	Full ploidy concordances(A-A)	Gender Consistent	-16,+18,XY	Full ploidy concordances(A-A)	Gender Consistent	-16,+18,XY	Full ploidy concordances(A-A)	Gender Consistent	-16,+18,XY	Full ploidy concordances(A-A)	Gender Consistent	-16,+18,XY	Full ploidy concordances(A-A)	Gender Consistent	-16,+18,XY	Full ploidy concordances(A-A)	Gender Consistent	+13,-16,+18,XY	Partial ploidy concordances(A-A:overlapping)	Gender Consistent	-16,+18,XY	Full ploidy concordances(A-A)	Gender Consistent	8	A-A		0.0158839	0	0.215378
145	PBAT_S73_B9	SECM_S46_B4	32021272	4803190800	23795674	3355190034	1891602	0.079	1396855	122662	0.670556	0.00582927	0.00985247	0.16712	1.1	27.5	F	severe	46,XX	+22, XY	Disconcordances(A-E)	Gender Inconsistent	46,XX	Disconcordances(A-E)	Gender Inconsistent	46,XX	Disconcordances(A-E)	Gender Inconsistent	46,XX	Disconcordances(A-E)	Gender Inconsistent	46,XX	Disconcordances(A-E)	Gender Inconsistent	46,XX	Disconcordances(A-E)	Gender Inconsistent	-9,XX	Disconcordances(A-A)	Gender Inconsistent	46,XX	Disconcordances(A-E)	Gender Inconsistent	8	E-A		0.879247	97.1624	0.123037
146	PBAT_S74_B9	SECM_S47_B4	37362288	5604343200	26765260	3773901660	6606651	0.247	7058535	729854	0.477518	0.00441435	0.00473333	0.118848	2.38	59.5	F	moderate	-15(q23-q26.3,~33M),XX	-15, XX	Partial ploidy concordances(A-A:overlapping)	Gender Consistent	-15,-17,XX	Partial ploidy concordances(A-A:overlapping)	Gender Consistent	-15, XX	Full ploidy concordances(A-A)	Gender Consistent	-15, XX	Full ploidy concordances(A-A)	Gender Consistent	+4,-15,-17,XX	Partial ploidy concordances(A-A:overlapping)	Gender Consistent	-15,-17,XX	Partial ploidy concordances(A-A:overlapping)	Gender Consistent	+3,+4,+8,-15,+19,+21,XX	Partial ploidy concordances(A-A:overlapping)	Gender Consistent	-15,XX	Full ploidy concordances(A-A)	Gender Consistent	8	A-A		0.305232	41.7117	0.224585
147	PBAT_S75_B9	SECM_S48_B4	31221900	4683285000	22349886	3151333926	1409930	0.063	760897	67444	0.653343	0.00709845	0.0147155	0.20568	0.9	22.5	F	severe	46,XX	+22, XX	Disconcordances(A-E)	Gender Consistent	46,XX	Disconcordances(A-E)	Gender Consistent	+6,XX	Disconcordances(A-A)	Gender Consistent	46,XX	Disconcordances(A-E)	Gender Consistent	+6,XX	Disconcordances(A-A)	Gender Consistent	46,XX	Disconcordances(A-E)	Gender Consistent	+6,+7,-11,+16,XX	Disconcordances(A-A)	Gender Consistent	46,XX	Disconcordances(A-E)	Gender Consistent	19	E-A		0.75935	88.252	0.225397
148	PBAT_S76_B9	SECM_S49_B4	36986748	5548012200	27045708	3813444828	4072778	0.151	3944054	309752	0.611571	0.00498785	0.00640672	0.170265	2.8	70	F	severe	-5(q23.1-q32,~31M),-9(p22.3-q34.3,~91M),-10(p15.3-q11.22,~39M),+11(q21-q24.1,~29M),+12,-21(p13-q21.2,~12M),XX	-16p13, XY	Disconcordances(A-A)	Gender Inconsistent	46,XX	Disconcordances(A-E)	Gender Inconsistent	+1,-5,-9,-10,+11,+12,+15,XX	Disconcordances(A-A)	Gender Inconsistent	46,XX	Disconcordances(A-E)	Gender Inconsistent	+1,-2,-3,-5,-9,-10,+11,+12,+15,XX	Disconcordances(A-A)	Gender Inconsistent	46,XX	Disconcordances(A-E)	Gender Inconsistent	+1,-2,-3,-5,-9,-10,+11,+12,+15,-17,-22,XX	Disconcordances(A-A)	Gender Inconsistent	46,XX	Disconcordances(A-E)	Gender Inconsistent	19	A-A		0.681392	81.7055	0.174686
149	PBAT_S77_B9	SECM_S50_B4	32138304	4820745600	21789956	3072383796	7026965	0.322	7882021	819666	0.482529	0.00534999	0.00574583	0.100213	4.16	104	F	moderate	+12(p12.3-p11.21,~14M),+17(q22-q25.3,~23M),XX	-7,+17,+19,+22, XY	Partial ploidy concordances(A-A:overlapping)	Gender Inconsistent	+1,-7,-8,+12,+20,XX	Partial ploidy concordances(A-A:overlapping)	Gender Inconsistent	-7,+17,+20,XX	Partial ploidy concordances(A-A:overlapping)	Gender Inconsistent	-7,+20,XX	Partial ploidy concordances(A-A:overlapping)	Gender Inconsistent	-7,+12,+17,+20,XY	Partial ploidy concordances(A-A:overlapping)	Gender Consistent	-7,+12,+20,XX	Partial ploidy concordances(A-A:overlapping)	Gender Inconsistent	+3,-4,-7,+12,+15,+17,+20,+22,XY	Partial ploidy concordances(A-A:overlapping)	Gender Consistent	-7,+12,+20,XX	Partial ploidy concordances(A-A:overlapping)	Gender Inconsistent	19	A-A		0.329527	44.9182	0.237621
150	PBAT_S78_B9	SECM_S51_B4	31728250	4759237500	23269196	3280956636	4868512	0.209	5131512	515683	0.636148	0.00507942	0.00592091	0.116128	2.1	52.5	F	severe	46,XX	-18, XX	Disconcordances(A-E)	Gender Consistent	46,XX	Disconcordances(A-E)	Gender Consistent	46,XX	Disconcordances(A-E)	Gender Consistent	46,XX	Disconcordances(A-E)	Gender Consistent	46,XX	Disconcordances(A-E)	Gender Consistent	46,XX	Disconcordances(A-E)	Gender Consistent	46,XX	Disconcordances(A-E)	Gender Consistent	46,XX	Disconcordances(A-E)	Gender Consistent	20	E-A		0.770363	89.0261	0.185405
151	PBAT_S79_B9	SECM_S52_B4	40943566	6141534900	29844878	4208127798	5042941	0.169	5039986	594256	0.398438	0.00483411	0.00573035	0.150795	2.02	50.5	F	moderate	-2(q14.2-q22.1,~18M),-3(p25.1-p22.2,~24M),-7(q31.33-q36.3,~36M),+10,XX	-9pter-p21, XX	Disconcordances(A-A)	Gender Consistent	+1,-2,-3,-7,+10,-13,+21,XX	Disconcordances(A-A)	Gender Consistent	+6,-7,+10,-13,+18,XX	Disconcordances(A-A)	Gender Consistent	-7,+10,-13,XX	Disconcordances(A-A)	Gender Consistent	-3,+6,-7,+10,-13,+18,+21,+22,XX	Disconcordances(A-A)	Gender Consistent	-3,-7,+10,-13,+21,XX	Disconcordances(A-A)	Gender Consistent	+5,-7,+10,-13,+14,+18,+20,+21,+22,XX	Disconcordances(A-A)	Gender Consistent	-7,+10,-13,+21,XX	Disconcordances(A-A)	Gender Consistent	20	A-A		0.177213	23.277	0.159237
152	PBAT_S80_B9	SECM_S53_B4	7584	1137600	5740	809340	2258	0.393	3069	0	0.602784	0.00439226	0.00587749	1.53177	31	775	T	NA	NA	-3q25-qter, XX	/	/	NA	/	/	NA	NA	/	NA	NA	/	NA	NA	/	NA	NA	/	NA	/	/	NA	/	/	20			1	NA	NA
153	PBAT_S81_B9	SECM_S54_B4	25526730	3829009500	19227396	2711062836	4926389	0.256	5395204	458468	0.578839	0.00513028	0.00565959	0.11505	2.1	52.5	F	severe	46,XX	+4q32qter,-19, XY	Disconcordances(A-E)	Gender Inconsistent	46,XX	Disconcordances(A-E)	Gender Inconsistent	46,XX	Disconcordances(A-E)	Gender Inconsistent	46,XX	Disconcordances(A-E)	Gender Inconsistent	-19,XX	Partial ploidy concordances(A-A:overlapping)	Gender Inconsistent	46,XX	Disconcordances(A-E)	Gender Inconsistent	+13,-19,+21,XX	Partial ploidy concordances(A-A:overlapping)	Gender Inconsistent	46,XX	Disconcordances(A-E)	Gender Inconsistent	8	E-A		0.577483	72.2719	0.200163
154	PBAT_S82_B9	SECM_S55_B4	23652282	3547842300	17828380	2513801580	4092145	0.23	4435474	400077	0.674656	0.00528538	0.00589536	0.15044	1.93	48.25	F	severe	46,XX	46,XY	Full ploidy concordances(E-E)	Gender Inconsistent	46,XX	Full ploidy concordances(E-E)	Gender Inconsistent	46,XX	Full ploidy concordances(E-E)	Gender Inconsistent	46,XX	Full ploidy concordances(E-E)	Gender Inconsistent	+17,XX	Disconcordances(E-A)	Gender Inconsistent	46,XX	Full ploidy concordances(E-E)	Gender Inconsistent	+12,+19,XX	Disconcordances(E-A)	Gender Inconsistent	46,XX	Full ploidy concordances(E-E)	Gender Inconsistent	8	E-E		0.88701	97.7111	0.14241
155	PBAT_S83_B9	SECM_S56_B4	24904992	3735748800	18455588	2602237908	3863356	0.209	4127526	330924	0.673488	0.00520588	0.0061204	0.149782	2	50	F	severe	46,XX	+11p15.4, XX	Disconcordances(A-E)	Gender Consistent	46,XX	Disconcordances(A-E)	Gender Consistent	46,XX	Disconcordances(A-E)	Gender Consistent	46,XX	Disconcordances(A-E)	Gender Consistent	+3,XX	Disconcordances(A-A)	Gender Consistent	46,XX	Disconcordances(A-E)	Gender Consistent	+3,+6,XX	Disconcordances(A-A)	Gender Consistent	46,XX	Disconcordances(A-E)	Gender Consistent	8	E-A		0.904732	98.9493	0.17376
156	PBAT_S84_B9	SECM_S57_B4	23629998	3544499700	17620432	2484480912	5003613	0.284	5541731	485095	0.369851	0.00443344	0.00478121	0.115745	2.5	62.5	F	moderate	-6(p22.1-q27,~138M),-9(q21.13-q33.2,~47M),-10(q25.1-q26.3,~28M),+16(p13.2-p11.2,~18M),XY	+16, XY	Partial ploidy concordances(A-A:overlapping)	Gender Consistent	-6,-9,-10,+16,-22,XY	Partial ploidy concordances(A-A:overlapping)	Gender Consistent	-6,-9,-10,+16,XY	Partial ploidy concordances(A-A:overlapping)	Gender Consistent	-6,-9,-10,+16,XY	Partial ploidy concordances(A-A:overlapping)	Gender Consistent	-1,-6,-9,-10,+16,+18,XY	Partial ploidy concordances(A-A:overlapping)	Gender Consistent	-6,-9,-10,+16,XY	Partial ploidy concordances(A-A:overlapping)	Gender Consistent	-6,+8,-9,-13,+16,+17,+18,XY	Partial ploidy concordances(A-A:overlapping)	Gender Consistent	-6,-9,+16,XY	Partial ploidy concordances(A-A:overlapping)	Gender Consistent	8	A-A		0.182993	24.1759	0.193808
157	PBAT_S85_B9	SECM_S58_B4	28153748	4223062200	21429174	3021513534	3185571	0.149	3032317	288129	0.513319	0.00505736	0.00633513	0.125851	1.38	34.5	F	severe	46,XX	+12p13, XY	Disconcordances(A-E)	Gender Inconsistent	46,XY	Disconcordances(A-E)	Gender Consistent	46,XX	Disconcordances(A-E)	Gender Inconsistent	46,XY	Disconcordances(A-E)	Gender Consistent	46,XY	Disconcordances(A-E)	Gender Consistent	46,XY	Disconcordances(A-E)	Gender Consistent	46,XX	Disconcordances(A-E)	Gender Inconsistent	46,XY	Disconcordances(A-E)	Gender Consistent	8	E-A		0.442487	58.3964	0.230521
158	PBAT_S86_B9	SECM_S59_B4	24877754	3731663100	18735076	2641645716	4602710	0.246	5010978	439563	0.635322	0.00515384	0.00560138	0.145923	2	50	F	severe	+2(p25.3-p23.3,~25M),XX	46,XY	Disconcordances(E-A)	Gender Inconsistent	46,XX	Full ploidy concordances(E-E)	Gender Inconsistent	+2,-9,-13,XX	Disconcordances(E-A)	Gender Inconsistent	46,XX	Full ploidy concordances(E-E)	Gender Inconsistent	+2,-7,-9,-13,XX	Disconcordances(E-A)	Gender Inconsistent	46,XX	Full ploidy concordances(E-E)	Gender Inconsistent	+2,-7,-10,+11,-13,+20,XY	Disconcordances(E-A)	Gender Consistent	46,XX	Full ploidy concordances(E-E)	Gender Inconsistent	8	A-E		0.765568	88.6855	0.20549
159	PBAT_S87_B9	SECM_S60_B4	27889374	4183406100	21184054	2986951614	4078662	0.193	4297594	419273	0.665473	0.00520081	0.00598874	0.141372	1.72	43	F	severe	46,XX	-22, XY	Disconcordances(A-E)	Gender Inconsistent	46,XX	Disconcordances(A-E)	Gender Inconsistent	+13,XX	Disconcordances(A-A)	Gender Inconsistent	46,XX	Disconcordances(A-E)	Gender Inconsistent	+7,+13,XX	Disconcordances(A-A)	Gender Inconsistent	46,XX	Disconcordances(A-E)	Gender Inconsistent	+7,XX	Disconcordances(A-A)	Gender Inconsistent	46,XX	Disconcordances(A-E)	Gender Inconsistent	15	E-A		0.891951	98.0584	0.16027
160	PBAT_S88_B9	SECM_S61_B4	27340566	4101084900	20136224	2839207584	6051467	0.301	6752397	574313	0.395549	0.00454767	0.00507932	0.0955739	3.14	78.5	F	moderate	-15,XX	-15, XX	Full ploidy concordances(A-A)	Gender Consistent	-15,XX	Full ploidy concordances(A-A)	Gender Consistent	-15,XX	Full ploidy concordances(A-A)	Gender Consistent	-15,XX	Full ploidy concordances(A-A)	Gender Consistent	-15,XX	Full ploidy concordances(A-A)	Gender Consistent	-15,XX	Full ploidy concordances(A-A)	Gender Consistent	-15,XX	Full ploidy concordances(A-A)	Gender Consistent	-15,XX	Full ploidy concordances(A-A)	Gender Consistent	21	A-A		0.243154	33.1248	0.172323
161	PBAT_S89_B9	SECM_S62_B4	27964786	4194717900	20317026	2864700666	7314223	0.36	8218101	787362	0.404025	0.00439126	0.00458601	0.0866069	3.56	89	F	moderate	46,XY	+8(嵌),-22, XY	Disconcordances(A-E)	Gender Consistent	-22,XY	Partial ploidy concordances(A-A:overlapping)	Gender Consistent	-22,XY	Partial ploidy concordances(A-A:overlapping)	Gender Consistent	-22,XY	Partial ploidy concordances(A-A:overlapping)	Gender Consistent	-22,XY	Partial ploidy concordances(A-A:overlapping)	Gender Consistent	-22,XY	Partial ploidy concordances(A-A:overlapping)	Gender Consistent	-22,XY	Partial ploidy concordances(A-A:overlapping)	Gender Consistent	-22,XY	Partial ploidy concordances(A-A:overlapping)	Gender Consistent	21	E-A		0.25495	34.7968	0.176391
162	PBAT_S90_B9	SECM_S63_B4	30248520	4537278000	21872962	3084087642	6638890	0.304	7336804	748610	0.315632	0.00467495	0.00492207	0.0866213	2.26	56.5	F	moderate	46,XX	UPD q22, XX, -11p	Disconcordances(A-E)	Gender Consistent	46,XX	Disconcordances(A-E)	Gender Consistent	46,XX	Disconcordances(A-E)	Gender Consistent	46,XX	Disconcordances(A-E)	Gender Consistent	46,XX	Disconcordances(A-E)	Gender Consistent	46,XX	Disconcordances(A-E)	Gender Consistent	46,XX	Disconcordances(A-E)	Gender Consistent	46,XX	Disconcordances(A-E)	Gender Consistent	18	E-A		0.121193	14.3466	0.254306
163	PBAT_S91_B10	SECM_S64_B5	31322072	4698310800	22453940	3166005540	5829319	0.26	6503710	662905	0.241629	0.00588931	0.00623277	0.0812122	3.24	81	F	no	-9(q22.33-q34.11,~30M),XY	UPD 8q, XX, -11p	Disconcordances(A-A)	Gender Inconsistent	-9,XX	Disconcordances(A-A)	Gender Consistent	-9,XX	Disconcordances(A-A)	Gender Consistent	-9,XX	Disconcordances(A-A)	Gender Consistent	+4,-9,+16,XX	Disconcordances(A-A)	Gender Consistent	-9,XX	Disconcordances(A-A)	Gender Consistent	+3,+4,-7,-8,-9,+16,+19,XX	Disconcordances(A-A)	Gender Consistent	-9,XX	Disconcordances(A-A)	Gender Consistent	18	A-A		0.0302485	0	0.222562
164	PBAT_S92_B10	SECM_S65_B5	32951348	4942702200	23344366	3291555606	2962464	0.127	2850432	229964	0.270585	0.00585611	0.00747855	0.105643	1.63	40.75	F	no	-22,XY	-22, XY	Full ploidy concordances(A-A)	Gender Consistent	-22,XY	Full ploidy concordances(A-A)	Gender Consistent	-22,XY	Full ploidy concordances(A-A)	Gender Consistent	-22,XY	Full ploidy concordances(A-A)	Gender Consistent	-22,XY	Full ploidy concordances(A-A)	Gender Consistent	-22,XY	Full ploidy concordances(A-A)	Gender Consistent	-22,XY	Full ploidy concordances(A-A)	Gender Consistent	-22,XY	Full ploidy concordances(A-A)	Gender Consistent	22	A-A		0.0625128	3.83413	0.210526
165	PBAT_S93_B10	SECM_S66_B5	29759520	4463928000	20783586	2930485626	2695133	0.13	2581393	214688	0.357469	0.00994146	0.0114317	0.138203	2.44	61	F	moderate	46,XX	46,XY	Full ploidy concordances(E-E)	Gender Inconsistent	-8,+17,XY	Disconcordances(E-A)	Gender Consistent	+18,XX	Disconcordances(E-A)	Gender Inconsistent	46,XY	Full ploidy concordances(E-E)	Gender Consistent	-4,+8,+16,+18,XX	Disconcordances(E-A)	Gender Inconsistent	46,XY	Full ploidy concordances(E-E)	Gender Consistent	-4,+8,-11,+17,+18,XX	Disconcordances(E-A)	Gender Inconsistent	-8,+17,XY	Disconcordances(E-A)	Gender Consistent	22	E-E		0.124272	15.0078	0.289993
166	PBAT_S94_B10	SECM_S67_B5	28818710	4322806500	20327114	2866123074	1128432	0.056	374131	19823	0.674552	0.00991617	0.0237565	0.20713	2.16	54	F	severe	46,XX	46,XX	Full ploidy concordances(E-E)	Gender Consistent	46,XX	Full ploidy concordances(E-E)	Gender Consistent	46,XX	Full ploidy concordances(E-E)	Gender Consistent	46,XX	Full ploidy concordances(E-E)	Gender Consistent	46,XX	Full ploidy concordances(E-E)	Gender Consistent	46,XX	Full ploidy concordances(E-E)	Gender Consistent	46,XX	Full ploidy concordances(E-E)	Gender Consistent	46,XX	Full ploidy concordances(E-E)	Gender Consistent	23	E-E		0.821743	92.9708	0.162393
167	PBAT_S95_B10	SECM_S68_B5	30180258	4527038700	21787048	3071973768	2490462	0.114	2247367	195343	0.33959	0.00626634	0.00841813	0.121892	2.2	55	F	moderate	-5(q23.1-q35.3,~65M),XX	46,XX	Disconcordances(E-A)	Gender Consistent	-5,-7,-14,-17,XY	Disconcordances(E-A)	Gender Inconsistent	+5,XX	Disconcordances(E-A)	Gender Consistent	46,XY	Full ploidy concordances(E-E)	Gender Inconsistent	+5,XY	Disconcordances(E-A)	Gender Inconsistent	46,XY	Full ploidy concordances(E-E)	Gender Inconsistent	-4,+5,-7,-11,-15,-19,XY	Disconcordances(E-A)	Gender Inconsistent	-7,XY	Disconcordances(E-A)	Gender Inconsistent	23	A-E		0.144048	17.9783	0.184736
168	PBAT_S96_B10	SECM_S69_B5	37988564	5698284600	27153984	3828711744	2326972	0.086	1859315	167073	0.405768	0.0141138	0.017786	0.147658	2.1	52.5	F	moderate	46,XX	46,XY	Full ploidy concordances(E-E)	Gender Inconsistent	46,XX	Full ploidy concordances(E-E)	Gender Inconsistent	46,XX	Full ploidy concordances(E-E)	Gender Inconsistent	46,XX	Full ploidy concordances(E-E)	Gender Inconsistent	46,XY	Full ploidy concordances(E-E)	Gender Consistent	46,XX	Full ploidy concordances(E-E)	Gender Inconsistent	46,XY	Full ploidy concordances(E-E)	Gender Consistent	46,XX	Full ploidy concordances(E-E)	Gender Inconsistent	23	E-E		0.103795	12.4075	0.591057
169	PBAT_S97_B10	SECM_S70_B5	36933144	5539971600	26891080	3791642280	1356384	0.05	615113	60299	0.462402	0.00955165	0.0188053	0.208292	1.27	31.75	F	moderate	+10(q25.1-q26.3,28M),XX	46,XX	Disconcordances(E-A)	Gender Consistent	46,XY	Full ploidy concordances(E-E)	Gender Inconsistent	+10,+12,XX	Disconcordances(E-A)	Gender Consistent	46,XY	Full ploidy concordances(E-E)	Gender Inconsistent	+10,+12,XX	Disconcordances(E-A)	Gender Consistent	46,XY	Full ploidy concordances(E-E)	Gender Inconsistent	+8,+10,+12,XY	Disconcordances(E-A)	Gender Inconsistent	46,XY	Full ploidy concordances(E-E)	Gender Inconsistent	23	A-E		0.221848	30.2927	0.275748
170	PBAT_S98_B10	SECM_S71_B5	39583500	5937525000	31724376	4473137016	1025503	0.032	238125	20465	0.557498	0.018497	0.0440095	0.221951	0.992	24.8	F	moderate	46,XX	46,XX	Full ploidy concordances(E-E)	Gender Consistent	46,XX	Full ploidy concordances(E-E)	Gender Consistent	46,XX	Full ploidy concordances(E-E)	Gender Consistent	46,XX	Full ploidy concordances(E-E)	Gender Consistent	46,XX	Full ploidy concordances(E-E)	Gender Consistent	46,XX	Full ploidy concordances(E-E)	Gender Consistent	46,XY	Full ploidy concordances(E-E)	Gender Inconsistent	46,XX	Full ploidy concordances(E-E)	Gender Consistent	23	E-E		0.325896	44.3339	0.197248
171	PBAT_S99_B10	SECM_S72_B5	36541452	5481217800	28661516	4041273756	5377871	0.188	5769964	525801	0.279805	0.00591025	0.00642618	0.094032	2.9	72.5	F	no	46,XX	46,XX	Full ploidy concordances(E-E)	Gender Consistent	46,XX	Full ploidy concordances(E-E)	Gender Consistent	46,XX	Full ploidy concordances(E-E)	Gender Consistent	46,XX	Full ploidy concordances(E-E)	Gender Consistent	46,XX	Full ploidy concordances(E-E)	Gender Consistent	46,XX	Full ploidy concordances(E-E)	Gender Consistent	-16,XX	Disconcordances(E-A)	Gender Consistent	46,XX	Full ploidy concordances(E-E)	Gender Consistent	23	E-E		0.044038	0.386275	0.196156
172	PBAT_S100_B10	SECM_S73_B5	32815780	4922367000	26591564	3749410524	2358146	0.089	1974058	131714	0.592438	0.011912	0.0152353	0.183623	2.26	56.5	F	severe	Aneuploid-chaotic	+2q, XY	/	/	Aneuploid-chaotic	/	/	Aneuploid-chaotic	Aneuploid-chaotic	/	Aneuploid-chaotic	Aneuploid-chaotic	/	Aneuploid-chaotic	Aneuploid-chaotic	/	Aneuploid-chaotic	Aneuploid-chaotic	/	Aneuploid-chaotic	/	/	Aneuploid-chaotic	/	/	23	NA		0.456308	60.1958	0.315251
173	PBAT_S101_B10	SECM_S74_B5	39325440	5898816000	31221356	4402211196	1800846	0.058	1130637	96081	0.547413	0.0154639	0.021353	0.17905	1.72	43	F	moderate	46,XX	46,XY	Full ploidy concordances(E-E)	Gender Inconsistent	46,XX	Full ploidy concordances(E-E)	Gender Inconsistent	46,XX	Full ploidy concordances(E-E)	Gender Inconsistent	46,XX	Full ploidy concordances(E-E)	Gender Inconsistent	46,XX	Full ploidy concordances(E-E)	Gender Inconsistent	46,XX	Full ploidy concordances(E-E)	Gender Inconsistent	46,XX	Full ploidy concordances(E-E)	Gender Inconsistent	46,XX	Full ploidy concordances(E-E)	Gender Inconsistent	23	E-E		0.378277	51.4218	0.383234
174	PBAT_S102_B10	SECM_S75_B5	30877576	4631636400	22951266	3236128506	8321588	0.363	9408433	961622	0.266258	0.00592342	0.00581394	0.0947305	5.72	143	F	no	46,XX	46,XX	Full ploidy concordances(E-E)	Gender Consistent	46,XX	Full ploidy concordances(E-E)	Gender Consistent	46,XX	Full ploidy concordances(E-E)	Gender Consistent	46,XX	Full ploidy concordances(E-E)	Gender Consistent	-1,XX	Disconcordances(E-A)	Gender Consistent	46,XX	Full ploidy concordances(E-E)	Gender Consistent	-1,XX	Disconcordances(E-A)	Gender Consistent	46,XX	Full ploidy concordances(E-E)	Gender Consistent	24	E-E		0.0267298	0	0.270499
175	PBAT_S103_B10	SECM_S76_B5	32964600	4944690000	23965634	3379154394	4663569	0.195	5000583	473235	0.279484	0.00590581	0.00644228	0.150487	2.92	73	F	no	Aneuploid-chaotic	+10(嵌),+18p, XY	/	/	Aneuploid-chaotic	/	/	Aneuploid-chaotic	Aneuploid-chaotic	/	Aneuploid-chaotic	Aneuploid-chaotic	/	Aneuploid-chaotic	Aneuploid-chaotic	/	Aneuploid-chaotic	Aneuploid-chaotic	/	Aneuploid-chaotic	/	/	Aneuploid-chaotic	/	/	24	NA		0.0233885	0	0.250673
176	PBAT_S104_B10	SECM_S77_B5	29812084	4471812600	3528280	1835862441	2734198	0.775	3488806	160881	0.376416	0.00850208	0.00899134	0.0798581	2.44	61	F	no	-19,XY	46,XY	Disconcordances(E-A)	Gender Consistent	46,XY	Full ploidy concordances(E-E)	Gender Consistent	-19,XY	Disconcordances(E-A)	Gender Consistent	46,XY	Full ploidy concordances(E-E)	Gender Consistent	-19,XY	Disconcordances(E-A)	Gender Consistent	46,XY	Full ploidy concordances(E-E)	Gender Consistent	+2,+17,-19,XY	Disconcordances(E-A)	Gender Consistent	46,XY	Full ploidy concordances(E-E)	Gender Consistent	23	A-E		0.0420867	0.491679	0.332516
177	PBAT_S105_B10	SECM_S78_B5	35902970	5385445500	26912128	3794610048	1967251	0.073	1342676	110253	0.413808	0.00762365	0.0104826	0.182436	1.32	33	F	no	Aneuploid-chaotic	46,XX	/	/	Aneuploid-chaotic	/	/	Aneuploid-chaotic	Aneuploid-chaotic	/	Aneuploid-chaotic	Aneuploid-chaotic	/	Aneuploid-chaotic	Aneuploid-chaotic	/	Aneuploid-chaotic	Aneuploid-chaotic	/	Aneuploid-chaotic	/	/	Aneuploid-chaotic	/	/	23	NA		0.0648838	5.30979	0.514286
178	PBAT_S106_B11	SECM_S79_B6	51377550	7706632500	33280370	4692532170	6542804	0.197	6787299	783566	0.456803	0.0113833	0.0118144	0.119682	2.44	61	F	moderate	46,XX	-14q,-21q, XY	Disconcordances(A-E)	Gender Inconsistent	-2,-14,XX	Partial ploidy concordances(A-A:overlapping)	Gender Inconsistent	46,XX	Disconcordances(A-E)	Gender Inconsistent	46,XX	Disconcordances(A-E)	Gender Inconsistent	-14,XX	Partial ploidy concordances(A-A:overlapping)	Gender Inconsistent	-14,XX	Partial ploidy concordances(A-A:overlapping)	Gender Inconsistent	-14,+20,-21,XX	Partial ploidy concordances(A-A:overlapping)	Gender Inconsistent	-14,XX	Partial ploidy concordances(A-A:overlapping)	Gender Inconsistent	23	E-A		0.242058	33.434	0.337872
179	PBAT_S107_B11	SECM_S80_B6	64155774	9623366100	41686670	5877820470	15504019	0.372	14991776	2677777	0.236649	0.00548757	0.00538576	0.0794441	5.38	134.5	F	no	-7,XX	46,XX	Disconcordances(E-A)	Gender Consistent	-7,XX	Disconcordances(E-A)	Gender Consistent	-7,XX	Disconcordances(E-A)	Gender Consistent	-7,XX	Disconcordances(E-A)	Gender Consistent	-1,+5,-7,-11,+18,XX	Disconcordances(E-A)	Gender Consistent	-7,XX	Disconcordances(E-A)	Gender Consistent	-1,+5,-7,-11,+14,+16,+17,+18,-20,XXX	Disconcordances(E-A)	Gender Consistent	-7,XX	Disconcordances(E-A)	Gender Consistent	22	A-E		0.0149127	0	0.246816
180	PBAT_S108_B11	SECM_S81_B6	32273516	4841027400	2529202	1703133501	1747481	0.691	1830943	55012	0.432393	0.00666514	0.00862713	0.128493	4.16	104	F	moderate	Aneuploid-chaotic	46,XX	/	/	Aneuploid-chaotic	/	/	Aneuploid-chaotic	Aneuploid-chaotic	/	Aneuploid-chaotic	Aneuploid-chaotic	/	Aneuploid-chaotic	Aneuploid-chaotic	/	Aneuploid-chaotic	Aneuploid-chaotic	/	Aneuploid-chaotic	/	/	Aneuploid-chaotic	/	/	25	NA		0.199674	26.7303	0.153584
181	PBAT_S109_B11	SECM_S82_B6	45140366	6771054900	30866492	4352175372	3200684	0.104	2840656	279107	0.642915	0.00706275	0.00987426	0.132476	2	50	F	severe	+2(p16.1-p14,~12M),+4(q13.3-q21.3,~14M;q25-q35.2,~80M),+6(p25.3-p24.1,~13M;q13-q14.3,~12M),+14(q24.3-q32.11,~14M),XX	+16, XX	Disconcordances(A-A)	Gender Consistent	+2,+4,+6,-10,+14,XX	Disconcordances(A-A)	Gender Consistent	+2,+4,+6,+14,XX	Disconcordances(A-A)	Gender Consistent	+2,+4,+6,+14,XX	Disconcordances(A-A)	Gender Consistent	-7,XX	Disconcordances(A-A)	Gender Consistent	46,XX	Disconcordances(A-E)	Gender Consistent	+2,+4,+6,-10,+14,XX	Disconcordances(A-A)	Gender Consistent	+2,+4,+6,-10,+14,XX	Disconcordances(A-A)	Gender Consistent	25	A-A		0.813069	92.3184	0.125422
182	PBAT_S110_B11	SECM_S83_B6	34514346	5177151900	21826462	3077531142	1068787	0.049	376133	21647	0.649841	0.0192514	0.0620855	0.214004	2.04	51	F	severe	46,XX	46,XX	Full ploidy concordances(E-E)	Gender Consistent	+6,XX	Disconcordances(E-A)	Gender Consistent	46,XX	Full ploidy concordances(E-E)	Gender Consistent	46,XX	Full ploidy concordances(E-E)	Gender Consistent	46,XX	Full ploidy concordances(E-E)	Gender Consistent	46,XX	Full ploidy concordances(E-E)	Gender Consistent	46,XX	Full ploidy concordances(E-E)	Gender Consistent	46,XX	Full ploidy concordances(E-E)	Gender Consistent	8	E-E		0.740989	87.1642	0.377049
183	PBAT_S111_B11	SECM_S84_B6	31143546	4671531900	22139260	3121635660	1705341	0.077	1299413	103870	0.3602	0.00685729	0.0116065	0.162368	1.6	40	F	moderate	Aneuploid-chaotic	46,XY	/	/	Aneuploid-chaotic	/	/	Aneuploid-chaotic	Aneuploid-chaotic	/	Aneuploid-chaotic	Aneuploid-chaotic	/	Aneuploid-chaotic	Aneuploid-chaotic	/	Aneuploid-chaotic	Aneuploid-chaotic	/	Aneuploid-chaotic	/	/	Aneuploid-chaotic	/	/	8	NA		0.182638	24.1209	0.163706
184	PBAT_S112_B11	SECM_S85_B6	30628164	4594224600	21572154	3041673714	5978001	0.277	6744707	581956	0.253706	0.0064811	0.00713955	0.104365	3.74	93.5	F	no	-22,XY	-22, XY	Full ploidy concordances(A-A)	Gender Consistent	-15,-18,-22,XY	Partial ploidy concordances(A-A:overlapping)	Gender Consistent	-22,XY	Full ploidy concordances(A-A)	Gender Consistent	-22,XY	Full ploidy concordances(A-A)	Gender Consistent	-9,-22,XY	Partial ploidy concordances(A-A:overlapping)	Gender Consistent	-22,XY	Full ploidy concordances(A-A)	Gender Consistent	-9,-22,XY	Partial ploidy concordances(A-A:overlapping)	Gender Consistent	-22, XY	Full ploidy concordances(A-A)	Gender Consistent	8	A-A		0.0414517	0	0.227058
185	PBAT_S113_B11	SECM_S86_B6	45736520	6860478000	24586016	3466628256	3208494	0.131	2895682	224055	0.320977	0.00816994	0.0165899	0.0863215	1.92	48	F	no	+3,XX	+3, XX	Full ploidy concordances(A-A)	Gender Consistent	-2,+3,XX	Partial ploidy concordances(A-A:overlapping)	Gender Consistent	+3,XX	Full ploidy concordances(A-A)	Gender Consistent	+3,XX	Full ploidy concordances(A-A)	Gender Consistent	+3,XX	Full ploidy concordances(A-A)	Gender Consistent	+3,XX	Full ploidy concordances(A-A)	Gender Consistent	+3,XX	Full ploidy concordances(A-A)	Gender Consistent	+3,XX	Full ploidy concordances(A-A)	Gender Consistent	8	A-A		0.0451733	0.600934	0.151639
186	PBAT_S114_B11	SECM_S87_B6	37777768	5666665200	23847796	3362539236	4519781	0.19	4531834	376020	0.324613	0.00583399	0.00698842	0.0729112	2.64	66	F	no	-4,XX	-4, XX	Full ploidy concordances(A-A)	Gender Consistent	-4,+11,+14,+21,XX	Partial ploidy concordances(A-A:overlapping)	Gender Consistent	-4,+14,XX	Partial ploidy concordances(A-A:overlapping)	Gender Consistent	-4,+14,XX	Partial ploidy concordances(A-A:overlapping)	Gender Consistent	+3,-4,-9,+11,+14,+17,+18,XX	Partial ploidy concordances(A-A:overlapping)	Gender Consistent	-4,+11,+14,XX	Partial ploidy concordances(A-A:overlapping)	Gender Consistent	+2,+3,-4,+5,-7,-9,+11,+12,+14,-15,+17,+18,+21,XX	Partial ploidy concordances(A-A:overlapping)	Gender Consistent	-4,+11,+14,+21,XX	Partial ploidy concordances(A-A:overlapping)	Gender Consistent	15	A-A		0.0481905	1.34667	0.25869
187	PBAT_S115_B11	SECM_S88_B6	33727928	5059189200	20638594	2910041754	1489409	0.072	996802	76145	0.593971	0.0131482	0.0241645	0.14218	1.64	41	F	severe	46,XX	-21, XY	Disconcordances(A-E)	Gender Inconsistent	46,XX	Disconcordances(A-E)	Gender Inconsistent	46,XX	Disconcordances(A-E)	Gender Inconsistent	46,XX	Disconcordances(A-E)	Gender Inconsistent	-3,-11,+16,XX	Disconcordances(A-A)	Gender Inconsistent	46,XX	Disconcordances(A-E)	Gender Inconsistent	+2,-3,-10,-11,+13,-14,+16,XX	Disconcordances(A-A)	Gender Inconsistent	46,XX	Disconcordances(A-E)	Gender Inconsistent	26	E-A		0.55466	70.4682	0.337818
188	PBAT_S116_B11	SECM_S89_B6	34869532	5230429800	23508600	3314712600	3380305	0.144	3525771	236616	0.665639	0.00713284	0.0100336	0.130107	2.3	57.5	F	severe	46,XX	-9p, XY	Disconcordances(A-E)	Gender Inconsistent	46,XX	Disconcordances(A-E)	Gender Inconsistent	46,XX	Disconcordances(A-E)	Gender Inconsistent	46,XX	Disconcordances(A-E)	Gender Inconsistent	46,XX	Disconcordances(A-E)	Gender Inconsistent	46,XX	Disconcordances(A-E)	Gender Inconsistent	46,XX	Disconcordances(A-E)	Gender Inconsistent	46,XX	Disconcordances(A-E)	Gender Inconsistent	26	E-A		0.858313	95.6626	0.18823
189	PBAT_S117_B11	SECM_S90_B6	38118380	5717757000	3664192	2055595008	1018797	0.278	565212	20357	0.463604	0.0100426	0.0297013	0.197874	1.47	36.75	F	moderate	+16(q12.1-q24.3,~41M),XX	46,XX	Disconcordances(E-A)	Gender Consistent	+2,+5,-6,-8,-9,+16,+18,XX	Disconcordances(E-A)	Gender Consistent	+5,+7,-9,+16,XX	Disconcordances(E-A)	Gender Consistent	+5,-9,+16,XX	Disconcordances(E-A)	Gender Consistent	+5,-6,+7,-7,-8,-9,+16,+18,XX	Disconcordances(E-A)	Gender Consistent	+5,-6,-8,-9,+16,+18,XX	Disconcordances(E-A)	Gender Consistent	+5,-6,+7,-9,+12,+16,+18,XX	Disconcordances(E-A)	Gender Consistent	+5,-6,-9,+16,+18,XX	Disconcordances(E-A)	Gender Consistent	26	A-E		0.17766	24.1153	0.433824
190	PBAT_S118_B11	SECM_S91_B6	30262312	4539346800	19117324	2695542684	808099	0.042	201636	13634	0.573534	0.0325675	0.121117	0.236288	0.956	23.9	T	NA	46,XX	46,XY	Full ploidy concordances(E-E)	Gender Inconsistent	46,XY	Full ploidy concordances(E-E)	Gender Consistent	46,XX	Full ploidy concordances(E-E)	Gender Inconsistent	46,XY	Full ploidy concordances(E-E)	Gender Consistent	46,XX	Full ploidy concordances(E-E)	Gender Inconsistent	46,XY	Full ploidy concordances(E-E)	Gender Consistent	46,XX	Full ploidy concordances(E-E)	Gender Inconsistent	46,XY	Full ploidy concordances(E-E)	Gender Consistent	15	E-E		0.512121	66.0117	0.275
191	PBAT_S119_B11	SECM_S92_B6	36573664	5486049600	7564320	1987448016	1658460	0.219	1582385	79691	0.321883	0.00914758	0.021544	0.142599	2.04	51	F	no	-8,+16,-21(q21.2-q22.3,~21M),XX	46,XX	Disconcordances(E-A)	Gender Consistent	-3,-8,-10,-12,+13,+16,-21,XX	Disconcordances(E-A)	Gender Consistent	-8,+16,-21,XX	Disconcordances(E-A)	Gender Consistent	-8,+16,-21,XX	Disconcordances(E-A)	Gender Consistent	-8,+13,+16,-19,-21,XX	Disconcordances(E-A)	Gender Consistent	-8,+13,+16,-21,XX	Disconcordances(E-A)	Gender Consistent	+2,-3,-4,+5,-8,-9,-10,+11,-12,+13,+16,-17,-19,+20,-21,XX	Disconcordances(E-A)	Gender Consistent	-3,-8,-10,-12,+13,+16,-21,XX	Disconcordances(E-A)	Gender Consistent	26	A-E		0.0419476	0.734574	0.409733
192	PBAT_S120_B11	SECM_S93_B6	33860454	5079068100	20014958	2822109078	4583687	0.229	4981458	415705	0.304595	0.0064079	0.00985517	0.0751033	1.84	46	F	no	+3(q12.1-q29,~97M),-12(q12-q24.33,~93M),XX	46,XX	Disconcordances(E-A)	Gender Consistent	-1,-3,+3,-4,+7,-11,-12,XX	Disconcordances(E-A)	Gender Consistent	+3,-12,XX	Disconcordances(E-A)	Gender Consistent	+3,-12,XX	Disconcordances(E-A)	Gender Consistent	-3,+3,-12,XX	Disconcordances(E-A)	Gender Consistent	-3,+3,-12,XX	Disconcordances(E-A)	Gender Consistent	-3,+3,-6,+7,-11,-12,+20,XX	Disconcordances(E-A)	Gender Consistent	-3,+3,+7,-11,-12,XX	Disconcordances(E-A)	Gender Consistent	26	A-E		0.0149819	0	0.337294
193	PBAT_S121_B11	SECM_S94_B6	42933452	6440017800	28491070	4017240870	4167178	0.146	4041552	310733	0.266541	0.00717781	0.0107576	0.105663	3.12	78	F	no	46,XY	46,XY	Full ploidy concordances(E-E)	Gender Consistent	+2,-15,-16,+19,XY	Disconcordances(E-A)	Gender Consistent	+2,+5,+19,XY	Disconcordances(E-A)	Gender Consistent	+2,+19,XY	Disconcordances(E-A)	Gender Consistent	+2,+5,+19,XY	Disconcordances(E-A)	Gender Consistent	+2,+19,XY	Disconcordances(E-A)	Gender Consistent	+2,+5,+19,XY	Disconcordances(E-A)	Gender Consistent	+2,+19,XY	Disconcordances(E-A)	Gender Consistent	15	E-E		0.0372009	0	0.263175
194	PBAT_S122_B11	SECM_S95_B6	42694772	6404215800	29195568	4116575088	11778022	0.403	12444449	1718217	0.24267	0.00486533	0.0050161	0.0817151	6.24	156	F	no	+18,XX	+18, XX	Full ploidy concordances(A-A)	Gender Consistent	+18,XX	Full ploidy concordances(A-A)	Gender Consistent	-4,+18,XX	Partial ploidy concordances(A-A:overlapping)	Gender Consistent	+18,XX	Full ploidy concordances(A-A)	Gender Consistent	-4,+18,XX	Partial ploidy concordances(A-A:overlapping)	Gender Consistent	+18,XX	Full ploidy concordances(A-A)	Gender Consistent	-3,+4,+18,XX	Partial ploidy concordances(A-A:overlapping)	Gender Consistent	+18,XX	Full ploidy concordances(A-A)	Gender Consistent	9	A-A		0.0167247	0	0.263892
195	PBAT_S123_B11	SECM_S96_B6	33646902	5047035300	22844426	3221064066	6971355	0.305	8292786	846320	0.256202	0.00602566	0.0070184	0.145079	4.22	105.5	F	no	46,XX	46,XX	Full ploidy concordances(E-E)	Gender Consistent	46,XX	Full ploidy concordances(E-E)	Gender Consistent	46,XX	Full ploidy concordances(E-E)	Gender Consistent	46,XX	Full ploidy concordances(E-E)	Gender Consistent	46,XX	Full ploidy concordances(E-E)	Gender Consistent	46,XX	Full ploidy concordances(E-E)	Gender Consistent	46,XX	Full ploidy concordances(E-E)	Gender Consistent	46,XX	Full ploidy concordances(E-E)	Gender Consistent	27	E-E		0.0242169	0	0.228914
196	PBAT_S124_B11	SECM_S97_B6	50122822	7518423300	33694742	4750958622	2724440	0.081	2280428	233666	0.389496	0.0124861	0.0198671	0.131045	1.35	33.75	F	no	46,XX	-18, XX	Disconcordances(A-E)	Gender Consistent	+13,XX	Disconcordances(A-A)	Gender Consistent	46,XX	Disconcordances(A-E)	Gender Consistent	46,XX	Disconcordances(A-E)	Gender Consistent	46,XX	Disconcordances(A-E)	Gender Consistent	46,XX	Disconcordances(A-E)	Gender Consistent	-18,XX	Full ploidy concordances(A-A)	Gender Consistent	46,XX	Disconcordances(A-E)	Gender Consistent	27	E-A		0.0584486	3.94169	0.448259
197	PBAT_S125_B11	SECM_S98_B6	34135622	5120343300	22760904	3209287464	5484393	0.241	6123288	599145	0.242984	0.00553433	0.00722238	0.0861016	2.84	71	F	no	46,XY	46,XY	Full ploidy concordances(E-E)	Gender Consistent	46,XY	Full ploidy concordances(E-E)	Gender Consistent	46,XY	Full ploidy concordances(E-E)	Gender Consistent	46,XY	Full ploidy concordances(E-E)	Gender Consistent	46,XY	Full ploidy concordances(E-E)	Gender Consistent	46,XY	Full ploidy concordances(E-E)	Gender Consistent	+6,XY	Disconcordances(E-A)	Gender Consistent	46,XY	Full ploidy concordances(E-E)	Gender Consistent	27	E-E		0.0173721	0	0.214011
198	PBAT_S126_B11	SECM_S99_B6	35971108	5395666200	22464554	3167502114	851754	0.038	205439	13591	0.579544	0.0393673	0.141397	0.225381	1.28	32	T	NA	46,XX	46,XX	Full ploidy concordances(E-E)	Gender Consistent	+6,-13,XX	Disconcordances(E-A)	Gender Consistent	46,XX	Full ploidy concordances(E-E)	Gender Consistent	46,XX	Full ploidy concordances(E-E)	Gender Consistent	46,XY	Full ploidy concordances(E-E)	Gender Inconsistent	46,XX	Full ploidy concordances(E-E)	Gender Consistent	46,XY	Full ploidy concordances(E-E)	Gender Inconsistent	46,XX	Full ploidy concordances(E-E)	Gender Consistent	15			0.433508	57.288	0.0633803
199	PBAT_S127_B11	SECM_S100_B6	43323068	6498460200	28540078	4024150998	12740294	0.446	13536763	1864030	0.241646	0.00544365	0.00556183	0.116658	7.92	198	F	no	+9(p24.3-p13.1,~37M),XX	+6q12qter(嵌), XX	Disconcordances(A-A)	Gender Consistent	+9,XX	Disconcordances(A-A)	Gender Consistent	+9,XX	Disconcordances(A-A)	Gender Consistent	+9,XX	Disconcordances(A-A)	Gender Consistent	-5,+9,XX	Disconcordances(A-A)	Gender Consistent	+9,XX	Disconcordances(A-A)	Gender Consistent	-5,+9,+12,XX	Disconcordances(A-A)	Gender Consistent	+9,XX	Disconcordances(A-A)	Gender Consistent	15	A-A		0.0172161	0	0.247104
200	PBAT_S128_B12	SECM_S101_B7	43826484	6573972600	26054426	3673674066	913656	0.035	166184	7319	0.49275	0.0178732	0.0561256	0.239172	1.08	27	F	moderate	46,XX	46,XX	Full ploidy concordances(E-E)	Gender Consistent	46,XY	Full ploidy concordances(E-E)	Gender Inconsistent	46,XX	Full ploidy concordances(E-E)	Gender Consistent	46,XY	Full ploidy concordances(E-E)	Gender Inconsistent	-1,XX	Disconcordances(E-A)	Gender Consistent	46,XY	Full ploidy concordances(E-E)	Gender Inconsistent	-19,XY	Disconcordances(E-A)	Gender Inconsistent	46,XY	Full ploidy concordances(E-E)	Gender Inconsistent	28	E-E		0.301405	41.2103	0.225806
201	PBAT_S129_B12	SECM_S102_B7	33889354	5083403100	24451310	3447634710	4462938	0.183	4892783	414762	0.330767	0.0105575	0.0116724	0.121514	2.66	66.5	F	no	-13(q32.1-q34,~18M),-16(p13.3-q21,~45M),+16(q22.1-q24.3,~26M),XX	46,XX	Disconcordances(E-A)	Gender Consistent	-2,+6,+11,-16,+16,XX	Disconcordances(E-A)	Gender Consistent	-2,-13,-16,+16,-21,XX	Disconcordances(E-A)	Gender Consistent	-2,-16,+16,XX	Disconcordances(E-A)	Gender Consistent	+1,-2,-13,-16,+16,-21,XX	Disconcordances(E-A)	Gender Consistent	-2,-16,+16,XX	Disconcordances(E-A)	Gender Consistent	-2,-13,-16,+16,-21,XX	Disconcordances(E-A)	Gender Consistent	-2,-16,+16,XX	Disconcordances(E-A)	Gender Consistent	28	A-E		0.0296434	0	0.373979
202	PBAT_S130_B12	SECM_S103_B7	50401010	7560151500	27675158	3902197278	4669091	0.169	4670802	414283	0.383123	0.0112715	0.0117979	0.0969566	1.82	45.5	F	no	+21,XX	46,XX	Disconcordances(E-A)	Gender Consistent	+21,-22,XX	Disconcordances(E-A)	Gender Consistent	+21,XXX	Disconcordances(E-A)	Gender Consistent	+21,XX	Disconcordances(E-A)	Gender Consistent	+21,-22,XXX	Disconcordances(E-A)	Gender Consistent	+21,-22,XX	Disconcordances(E-A)	Gender Consistent	+7,+21,-22,XXX	Disconcordances(E-A)	Gender Consistent	+21,-22,XX	Disconcordances(E-A)	Gender Consistent	29	A-E		0.066877	5.52167	0.459425
203	PBAT_S131_B12	SECM_S104_B7	51892974	7783946100	29651186	4180817226	7149659	0.241	7854728	957873	0.233209	0.00617157	0.0063613	0.114699	2.12	53	F	no	46,XX	46,XX	Full ploidy concordances(E-E)	Gender Consistent	46,XX	Full ploidy concordances(E-E)	Gender Consistent	46,XX	Full ploidy concordances(E-E)	Gender Consistent	46,XX	Full ploidy concordances(E-E)	Gender Consistent	46,XX	Full ploidy concordances(E-E)	Gender Consistent	46,XX	Full ploidy concordances(E-E)	Gender Consistent	-22,XX	Disconcordances(E-A)	Gender Consistent	46,XX	Full ploidy concordances(E-E)	Gender Consistent	29	E-E		0.0178519	0	0.197416
204	PBAT_S132_B12	SECM_S105_B7	34061080	5109162000	22181498	3127591218	772595	0.035	116203	5901	0.533706	0.0193161	0.0729289	0.250262	1.38	34.5	F	severe	46,XX	46,XY	Full ploidy concordances(E-E)	Gender Inconsistent	+13,XY	Disconcordances(E-A)	Gender Consistent	46,XX	Full ploidy concordances(E-E)	Gender Inconsistent	46,XY	Full ploidy concordances(E-E)	Gender Consistent	46,XX	Full ploidy concordances(E-E)	Gender Inconsistent	46,XY	Full ploidy concordances(E-E)	Gender Consistent	46,XX	Full ploidy concordances(E-E)	Gender Inconsistent	46,XY	Full ploidy concordances(E-E)	Gender Consistent	30	E-E		0.457831	60.4142	0.333333
205	PBAT_S133_B12	SECM_S106_B7	36441746	5466261900	22908844	3230147004	825186	0.036	177621	12070	0.50371	0.0179683	0.047753	0.246188	1.18	29.5	F	moderate	46,XX	46,XY	Full ploidy concordances(E-E)	Gender Inconsistent	46,XX	Full ploidy concordances(E-E)	Gender Inconsistent	46,XX	Full ploidy concordances(E-E)	Gender Inconsistent	46,XX	Full ploidy concordances(E-E)	Gender Inconsistent	46,XX	Full ploidy concordances(E-E)	Gender Inconsistent	46,XX	Full ploidy concordances(E-E)	Gender Inconsistent	-19,XX	Disconcordances(E-A)	Gender Inconsistent	46,XX	Full ploidy concordances(E-E)	Gender Inconsistent	30	E-E		0.173479	24.2459	1
206	PBAT_S134_B12	SECM_S107_B7	44063102	6609465300	26240324	3699885684	2102564	0.08	1562302	120410	0.405589	0.00834438	0.0122796	0.160357	2.3	57.5	F	moderate	46,XX	46,XX	Full ploidy concordances(E-E)	Gender Consistent	-18,XX	Disconcordances(E-A)	Gender Consistent	46,XX	Full ploidy concordances(E-E)	Gender Consistent	46,XX	Full ploidy concordances(E-E)	Gender Consistent	46,XX	Full ploidy concordances(E-E)	Gender Consistent	46,XX	Full ploidy concordances(E-E)	Gender Consistent	-18,XX	Disconcordances(E-A)	Gender Consistent	-18,XX	Disconcordances(E-A)	Gender Consistent	30	E-E		0.145339	18.5286	0.298292
207	PBAT_S135_B12	SECM_S108_B7	30840278	4626041700	19706224	2778577584	1941239	0.099	1653484	115504	0.328217	0.00653711	0.0082713	0.208805	0.55	13.75	F	no	46,XX	46,XX	Full ploidy concordances(E-E)	Gender Consistent	-1,-8,-15,-17,-20,-22,XX	Disconcordances(E-A)	Gender Consistent	-8,XX	Disconcordances(E-A)	Gender Consistent	-8,XX	Disconcordances(E-A)	Gender Consistent	+3,-8,XX	Disconcordances(E-A)	Gender Consistent	-8,XX	Disconcordances(E-A)	Gender Consistent	+3,+4,-5,-6,-17,XY	Disconcordances(E-A)	Gender Inconsistent	-17,XX	Disconcordances(E-A)	Gender Consistent	30	E-E		0.0257063	0	0.289552
208	PBAT_S136_B12	SECM_S109_B7	36969326	5545398900	22023772	3105351852	2628347	0.119	2444864	200745	0.240982	0.00607358	0.00758124	0.116351	0.884	22.1	F	no	+5(q21.3-q35.3,~70M),-22,XY	-22,XY	Partial ploidy concordances(A-A:overlapping)	Gender Consistent	+5,-16,-22,XY	Partial ploidy concordances(A-A:overlapping)	Gender Consistent	+5,-22,XY	Partial ploidy concordances(A-A:overlapping)	Gender Consistent	+5,-22,XY	Partial ploidy concordances(A-A:overlapping)	Gender Consistent	-4,+5,-11,-19,-22,XX	Disconcordances(A-A)	Gender Inconsistent	+5,-22,XY	Partial ploidy concordances(A-A:overlapping)	Gender Consistent	-4,+5,+7,-11,-14,-19,-22,XY	Partial ploidy concordances(A-A:overlapping)	Gender Consistent	+5,-22,XY	Partial ploidy concordances(A-A:overlapping)	Gender Consistent	30	A-A		0.0185644	0	0.2815
209	PBAT_S137_B12	SECM_S110_B7	33376700	5006505000	19920594	2808803754	4947030	0.248	5641130	476427	0.323059	0.00621072	0.00641355	0.112065	1.94	48.5	F	no	+7,XX	46,XX	Disconcordances(E-A)	Gender Consistent	-2,+20,-22,XX	Disconcordances(E-A)	Gender Consistent	+7,XX	Disconcordances(E-A)	Gender Consistent	46,XX	Full ploidy concordances(E-E)	Gender Consistent	+7,-9,-19,XX	Disconcordances(E-A)	Gender Consistent	46,XX	Full ploidy concordances(E-E)	Gender Consistent	+7,-9,-19,+21,XX	Disconcordances(E-A)	Gender Consistent	46,XX	Full ploidy concordances(E-E)	Gender Consistent	15	A-E		0.0269236	0	0.219149
210	PBAT_S138_B12	SECM_S111_B7	48846714	7327007100	28457472	4012503552	1987841	0.07	1255366	53418	0.37936	0.00767609	0.0133964	0.190873	3.78	94.5	F	moderate	46,XX	-1q,+13q,XX	Disconcordances(A-E)	Gender Consistent	+13,-22,XX	Partial ploidy concordances(A-A:overlapping)	Gender Consistent	+13,XX	Partial ploidy concordances(A-A:overlapping)	Gender Consistent	+13,XX	Partial ploidy concordances(A-A:overlapping)	Gender Consistent	-1,+13,XX	Partial ploidy concordances(A-A:overlapping)	Gender Consistent	+13,XX	Partial ploidy concordances(A-A:overlapping)	Gender Consistent	-1,+13,-19,XX	Partial ploidy concordances(A-A:overlapping)	Gender Consistent	+13,XX	Partial ploidy concordances(A-A:overlapping)	Gender Consistent	15	E-A		0.0887755	8.57464	0.158333
211	PBAT_S139_B12	SECM_S112_B7	36818470	5522770500	23802012	3356083692	8508890	0.357	9561610	1034946	0.283125	0.00621833	0.00604335	0.0708452	3.66	91.5	F	no	-1(p36.33-p31.2,~66M),-7(q22.1-q36.3,~55M),XY	46,XY	Disconcordances(E-A)	Gender Consistent	-1,-7,XY	Disconcordances(E-A)	Gender Consistent	-1,-7,XY	Disconcordances(E-A)	Gender Consistent	-1,-7,XY	Disconcordances(E-A)	Gender Consistent	-1,-7,XY	Disconcordances(E-A)	Gender Consistent	-1,-7,XY	Disconcordances(E-A)	Gender Consistent	-1,-7,+17,XX	Disconcordances(E-A)	Gender Inconsistent	-1,-7,XY	Disconcordances(E-A)	Gender Consistent	15	A-E		0.0234809	0	0.27303
212	PBAT_S140_B12	SECM_S113_B7	47749798	7162469700	27119024	3823782384	8399728	0.31	9348573	1117911	0.275477	0.00557726	0.00561119	0.0728901	3.42	85.5	F	no	+3(p26.3-p14.2,~16M),-3(p11.2-q29,~32M),XX	-3p,XX	Partial ploidy concordances(A-A:overlapping)	Gender Consistent	+3,-3,XX	Partial ploidy concordances(A-A:overlapping)	Gender Consistent	+3,-3,XX	Partial ploidy concordances(A-A:overlapping)	Gender Consistent	+3,-3,XX	Partial ploidy concordances(A-A:overlapping)	Gender Consistent	+3,-3,+9,XX	Partial ploidy concordances(A-A:overlapping)	Gender Consistent	+3,-3,XX	Partial ploidy concordances(A-A:overlapping)	Gender Consistent	+3,-3,+9,+17,XX	Partial ploidy concordances(A-A:overlapping)	Gender Consistent	+3,-3,XX	Partial ploidy concordances(A-A:overlapping)	Gender Consistent	15	A-A		0.0170359	0	0.262401
213	PBAT_S141_B12	SECM_S114_B7	53597254	8039588100	31605026	4456308666	9831333	0.311	10105566	1389204	0.194457	0.00551645	0.00557276	0.0729336	4.7	117.5	F	no	46,XY	46,XY	Full ploidy concordances(E-E)	Gender Consistent	46,XY	Full ploidy concordances(E-E)	Gender Consistent	46,XY	Full ploidy concordances(E-E)	Gender Consistent	46,XY	Full ploidy concordances(E-E)	Gender Consistent	46,XY	Full ploidy concordances(E-E)	Gender Consistent	46,XY	Full ploidy concordances(E-E)	Gender Consistent	46,XY	Full ploidy concordances(E-E)	Gender Consistent	46,XY	Full ploidy concordances(E-E)	Gender Consistent	9	E-E		0.0162422	0	0.204917
214	PBAT_S142_B12	SECM_S115_B7	48483018	7272452700	7045260	2277537750	4545804	0.645	5140468	282544	0.321665	0.00562763	0.00587216	0.0908704	2.38	59.5	F	no	46,XX	46,XX	Full ploidy concordances(E-E)	Gender Consistent	46,XX	Full ploidy concordances(E-E)	Gender Consistent	46,XX	Full ploidy concordances(E-E)	Gender Consistent	46,XX	Full ploidy concordances(E-E)	Gender Consistent	46,XX	Full ploidy concordances(E-E)	Gender Consistent	46,XX	Full ploidy concordances(E-E)	Gender Consistent	-19,XX	Disconcordances(E-A)	Gender Consistent	46,XX	Full ploidy concordances(E-E)	Gender Consistent	9	E-E		0.0191242	0	0.276902
215	PBAT_S143_B12	SECM_S116_B7	43955760	6593364000	6545426	2189880024	3949428	0.603	5022909	316948	0.28989	0.00730712	0.00779204	0.0758933	2.44	61	F	no	+22,XX	+22,XX	Full ploidy concordances(A-A)	Gender Consistent	+22,XX	Full ploidy concordances(A-A)	Gender Consistent	+22,XX	Full ploidy concordances(A-A)	Gender Consistent	+22,XX	Full ploidy concordances(A-A)	Gender Consistent	+22,XX	Full ploidy concordances(A-A)	Gender Consistent	+22,XX	Full ploidy concordances(A-A)	Gender Consistent	+22,XX	Full ploidy concordances(A-A)	Gender Consistent	+22,XX	Full ploidy concordances(A-A)	Gender Consistent	31	A-A		0.022486	0	0.254132
216	PBAT_S144_B12	SECM_S117_B7	46246126	6936918900	25474616	3591920856	7898957	0.31	8952489	1215571	0.247383	0.0060549	0.00637084	0.0675744	3.22	80.5	F	no	+6,XX	+6,XX	Full ploidy concordances(A-A)	Gender Consistent	+6,-8,XX	Partial ploidy concordances(A-A:overlapping)	Gender Consistent	+6,XX	Full ploidy concordances(A-A)	Gender Consistent	+6,XX	Full ploidy concordances(A-A)	Gender Consistent	+1,+6,-11,-13,XX	Partial ploidy concordances(A-A:overlapping)	Gender Consistent	+6,XX	Full ploidy concordances(A-A)	Gender Consistent	+1,-4,+6,-8,-11,-12,-13,-15,-19,XX	Partial ploidy concordances(A-A:overlapping)	Gender Consistent	+6,-8,XX	Partial ploidy concordances(A-A:overlapping)	Gender Consistent	31	A-A		0.0186363	0	0.255561
217	PBAT_S145_B12	SECM_S118_B7	59833716	8975057400	35478052	5002405332	13214770	0.372	13629895	2071434	0.245441	0.00625167	0.00608601	0.071349	4.92	123	F	no	46,XX	46,XX	Full ploidy concordances(E-E)	Gender Consistent	+1,XX	Disconcordances(E-A)	Gender Consistent	46,XX	Full ploidy concordances(E-E)	Gender Consistent	46,XX	Full ploidy concordances(E-E)	Gender Consistent	+1,-4,XX	Disconcordances(E-A)	Gender Consistent	+1,XX	Disconcordances(E-A)	Gender Consistent	+1,-4,XX	Disconcordances(E-A)	Gender Consistent	+1,XX	Disconcordances(E-A)	Gender Consistent	31	E-E		0.0160839	0	0.239458
218	PBAT_S146_B12	SECM_S119_B7	48267948	7240192200	27638346	3897006786	1790489	0.065	1227198	106421	0.612604	0.00838594	0.013662	0.168955	1.78	44.5	F	severe	46,XX	46,XX	Full ploidy concordances(E-E)	Gender Consistent	46,XX	Full ploidy concordances(E-E)	Gender Consistent	46,XX	Full ploidy concordances(E-E)	Gender Consistent	46,XX	Full ploidy concordances(E-E)	Gender Consistent	46,XX	Full ploidy concordances(E-E)	Gender Consistent	46,XX	Full ploidy concordances(E-E)	Gender Consistent	46,XX	Full ploidy concordances(E-E)	Gender Consistent	46,XX	Full ploidy concordances(E-E)	Gender Consistent	6	E-E		0.661041	79.961	0.203484
219	PBAT_S147_B12	SECM_S120_B7	41080048	6162007200	3711258	2087541941	1080390	0.291	755136	26869	0.652341	0.00896122	0.0149925	0.178132	2.2	55	F	severe	46,XX	46,XY	Full ploidy concordances(E-E)	Gender Inconsistent	46,XX	Full ploidy concordances(E-E)	Gender Inconsistent	46,XX	Full ploidy concordances(E-E)	Gender Inconsistent	46,XX	Full ploidy concordances(E-E)	Gender Inconsistent	46,XX	Full ploidy concordances(E-E)	Gender Inconsistent	46,XX	Full ploidy concordances(E-E)	Gender Inconsistent	46,XX	Full ploidy concordances(E-E)	Gender Inconsistent	46,XX	Full ploidy concordances(E-E)	Gender Inconsistent	6	E-E		0.666667	80.5095	0.220833
220	PBAT_S148_B12	SECM_S121_B7	44623026	6693453900	355084	1935278862	2982819	8.4	3984740	163741	0.573906	0.00644825	0.00684577	0.107671	2.74	68.5	F	severe	+3,XX	46,XY	Disconcordances(E-A)	Gender Inconsistent	46,XX	Full ploidy concordances(E-E)	Gender Inconsistent	+1,+3,XX	Disconcordances(E-A)	Gender Inconsistent	46,XX	Full ploidy concordances(E-E)	Gender Inconsistent	+1,-1,+3,+10,-11,+17,+21,XX	Disconcordances(E-A)	Gender Inconsistent	46,XX	Full ploidy concordances(E-E)	Gender Inconsistent	+1,-1,-2,+3,-5,-7,-9,+10,-11,-12,-16,+17,+19,+21,XX	Disconcordances(E-A)	Gender Inconsistent	46,XX	Full ploidy concordances(E-E)	Gender Inconsistent	6	A-E		0.639361	78.0105	0.159125
221	PBAT_S149_B12	SECM_S122_B7	39210566	5881584900	769726	1747478407	2261229	2.938	2871388	95579	0.252231	0.00621731	0.00702431	0.129338	2.46	61.5	F	no	+20(p12.3-p11.21,~16M),XX	46,XX	Disconcordances(E-A)	Gender Consistent	46,XX	Full ploidy concordances(E-E)	Gender Consistent	+20,XX	Disconcordances(E-A)	Gender Consistent	46,XX	Full ploidy concordances(E-E)	Gender Consistent	-5,+20,XX	Disconcordances(E-A)	Gender Consistent	46,XX	Full ploidy concordances(E-E)	Gender Consistent	+10,+17,+20,XX	Disconcordances(E-A)	Gender Consistent	46,XX	Full ploidy concordances(E-E)	Gender Consistent	6	A-E		0.0288939	0	0.23166
222	PBAT_S150_B13	SECM_S123_B8	38370702	5755605300	29153918	4110702438	3278963	0.112	3062944	261628	0.495868	0.0103452	0.012184	0.131437	2.72	68	F	moderate	46,XX	+21(嵌),XY	Disconcordances(A-E)	Gender Inconsistent	46,XX	Disconcordances(A-E)	Gender Inconsistent	46,XX	Disconcordances(A-E)	Gender Inconsistent	46,XX	Disconcordances(A-E)	Gender Inconsistent	46,XY	Disconcordances(A-E)	Gender Consistent	46,XX	Disconcordances(A-E)	Gender Inconsistent	-10,XY	Disconcordances(A-A)	Gender Consistent	46,XX	Disconcordances(A-E)	Gender Inconsistent	6	E-A		0.258934	35.9111	0.36789
223	PBAT_S151_B13	SECM_S124_B8	40625314	6093797100	30531266	4304908506	3319383	0.109	2765860	268682	0.478229	0.0071834	0.0102792	0.136816	2.84	71	F	severe	46,XX	46,XX	Full ploidy concordances(E-E)	Gender Consistent	46,XX	Full ploidy concordances(E-E)	Gender Consistent	46,XX	Full ploidy concordances(E-E)	Gender Consistent	46,XX	Full ploidy concordances(E-E)	Gender Consistent	46,XX	Full ploidy concordances(E-E)	Gender Consistent	46,XX	Full ploidy concordances(E-E)	Gender Consistent	46,XX	Full ploidy concordances(E-E)	Gender Consistent	46,XX	Full ploidy concordances(E-E)	Gender Consistent	6	E-E		0.621667	76.406	0.194946
224	PBAT_S152_B13	SECM_S125_B8	33536730	5030509500	25040288	3530680608	6728352	0.269	7488716	747566	0.381678	0.00676159	0.00675003	0.0862566	4.4	110	F	no	-3(q26.1-q29,~30M),XX	XX,+3q	Partial ploidy concordances(A-A:complementary )	Gender Consistent	-3,+11,XX	Partial ploidy concordances(A-A:complementary )	Gender Consistent	-3,XX	Partial ploidy concordances(A-A:complementary )	Gender Consistent	-3,XX	Partial ploidy concordances(A-A:complementary )	Gender Consistent	-3,XX	Partial ploidy concordances(A-A:complementary )	Gender Consistent	-3,XX	Partial ploidy concordances(A-A:complementary )	Gender Consistent	-3,+9,+14,XX	Partial ploidy concordances(A-A:complementary)	Gender Consistent	-3,XX	Partial ploidy concordances(A-A:complementary )	Gender Consistent	6	A-A		0.0531593	2.53944	0.323205
225	PBAT_S153_B13	SECM_S126_B8	48917758	7337663700	35783120	5045419920	12634642	0.353	12422881	1708983	0.293667	0.0066921	0.00647172	0.0934661	7.74	193.5	F	no	-5(q21.3-q35.3,~72M),XY	46,XY	Disconcordances(E-A)	Gender Consistent	-5,XY	Disconcordances(E-A)	Gender Consistent	-5,XY	Disconcordances(E-A)	Gender Consistent	-5,XY	Disconcordances(E-A)	Gender Consistent	-5,XY	Disconcordances(E-A)	Gender Consistent	-5,XY	Disconcordances(E-A)	Gender Consistent	-5,XY	Disconcordances(E-A)	Gender Consistent	-5,XY	Disconcordances(E-A)	Gender Consistent	6	A-E		0.0279884	0	0.276207
226	PBAT_S154_B13	SECM_S127_B8	37190942	5578641300	26538876	3741981516	6081279	0.229	6721930	657809	0.528151	0.0111039	0.0118827	0.0977471	4.52	113	F	moderate	46,XX	+4(嵌),XX	Disconcordances(A-E)	Gender Consistent	-12,-15,+20,XX	Disconcordances(A-A)	Gender Consistent	46,XX	Disconcordances(A-E)	Gender Consistent	46,XX	Disconcordances(A-E)	Gender Consistent	+20,XX	Disconcordances(A-A)	Gender Consistent	+20,XX	Disconcordances(A-A)	Gender Consistent	-12,-17,+20,XX	Disconcordances(A-A)	Gender Consistent	-12,+20,XX	Disconcordances(A-A)	Gender Consistent	1	E-A		0.338095	46.4193	0.364923
227	PBAT_S155_B13	SECM_S128_B8	31702436	4755365400	22873180	3225118380	5882254	0.257	6784116	661442	0.303232	0.00879628	0.00914052	0.102514	4.82	120.5	F	no	46,XX	46,XY	Full ploidy concordances(E-E)	Gender Inconsistent	+2,-3,+18,-21,XY	Disconcordances(E-A)	Gender Consistent	46,XX	Full ploidy concordances(E-E)	Gender Inconsistent	46,XY	Full ploidy concordances(E-E)	Gender Consistent	+2,XY	Disconcordances(E-A)	Gender Consistent	+2,XY	Disconcordances(E-A)	Gender Consistent	+2,+18,XY	Disconcordances(E-A)	Gender Consistent	+2,+18,XY	Disconcordances(E-A)	Gender Consistent	1	E-E		0.0254851	0	0.350832
228	PBAT_S156_B13	SECM_S129_B8	34565692	5184853800	25822290	3640942890	8340859	0.323	9244563	956864	0.368029	0.00654367	0.00643357	0.0885406	6.54	163.5	F	no	-16,XY	-16,XY	Full ploidy concordances(A-A)	Gender Consistent	-16,XY	Full ploidy concordances(A-A)	Gender Consistent	-16,XY	Full ploidy concordances(A-A)	Gender Consistent	-16,XY	Full ploidy concordances(A-A)	Gender Consistent	-1,-2,+10,-14,-16,XY	Partial ploidy concordances(A-A:overlapping)	Gender Consistent	-16,XY	Full ploidy concordances(A-A)	Gender Consistent	+5,+10,-14,-16,+18,XY	Partial ploidy concordances(A-A:overlapping)	Gender Consistent	-16,XY	Full ploidy concordances(A-A)	Gender Consistent	21	A-A		0.0230475	0	0.349258
229	PBAT_S157_B13	SECM_S130_B8	8410716	1261607400	6624182	934009662	652394	0.098	521502	19313	0.369426	0.00837745	0.0128232	0.179003	1.12	28	F	moderate	46,XY	46,XY	Full ploidy concordances(E-E)	Gender Consistent	46,XY	Full ploidy concordances(E-E)	Gender Consistent	46,XY	Full ploidy concordances(E-E)	Gender Consistent	46,XY	Full ploidy concordances(E-E)	Gender Consistent	46,XY	Full ploidy concordances(E-E)	Gender Consistent	46,XY	Full ploidy concordances(E-E)	Gender Consistent	46,XY	Full ploidy concordances(E-E)	Gender Consistent	46,XY	Full ploidy concordances(E-E)	Gender Consistent	21	E-E		0.137379	17.175	0.285714
230	PBAT_S158_B13	SECM_S131_B8	40457382	6068607300	5492134	1986760923	1403987	0.256	1144716	23074	0.348307	0.00681347	0.0102413	0.142454	4.6	115	F	no	+22(p13-q13.1,~21M),XX	+22,XX	Partial ploidy concordances(A-A:overlapping)	Gender Consistent	+13,XX	Disconcordances(A-A)	Gender Consistent	+22,XX	Full ploidy concordances(A-A)	Gender Consistent	46,XX	Disconcordances(A-E)	Gender Consistent	+13,-17,+22,XX	Partial ploidy concordances(A-A:overlapping)	Gender Consistent	+13,XX	Disconcordances(A-A)	Gender Consistent	+1,+13,-16,-17,-19,+22,XY	Partial ploidy concordances(A-A:overlapping)	Gender Inconsistent	+13,XX	Disconcordances(A-A)	Gender Consistent	21	A-A		0.0455531	1.75614	0.526316
231	PBAT_S159_B13	SECM_S132_B8	47453662	7118049300	32312464	4556057424	12425155	0.385	12776822	2083826	0.651835	0.00712436	0.00700254	0.057525	9.02	225.5	F	severe	46,XX	46,XX	Full ploidy concordances(E-E)	Gender Consistent	46,XX	Full ploidy concordances(E-E)	Gender Consistent	46,XX	Full ploidy concordances(E-E)	Gender Consistent	46,XX	Full ploidy concordances(E-E)	Gender Consistent	46,XX	Full ploidy concordances(E-E)	Gender Consistent	46,XX	Full ploidy concordances(E-E)	Gender Consistent	46,XX	Full ploidy concordances(E-E)	Gender Consistent	46,XX	Full ploidy concordances(E-E)	Gender Consistent	9	E-E		0.859986	95.7835	0.15937
232	PBAT_S160_B13	SECM_S133_B8	36497800	5474670000	25243040	3559268640	8231050	0.326	8894843	947180	0.273673	0.00662572	0.00653961	0.0908501	5.96	149	F	no	46,XY	46,XY	Full ploidy concordances(E-E)	Gender Consistent	46,XY	Full ploidy concordances(E-E)	Gender Consistent	-1,XY	Disconcordances(E-A)	Gender Consistent	46,XY	Full ploidy concordances(E-E)	Gender Consistent	-1,XY	Disconcordances(E-A)	Gender Consistent	46,XY	Full ploidy concordances(E-E)	Gender Consistent	-1,XY	Disconcordances(E-A)	Gender Consistent	46,XY	Full ploidy concordances(E-E)	Gender Consistent	32	E-E		0.0291671	0	0.225544
233	PBAT_S161_B13	SECM_S134_B8	30065956	4509893400	21212932	2991023412	4372441	0.206	4852437	447150	0.334034	0.0123817	0.0127811	0.0956213	3.12	78	F	no	46,XX	46,XX	Full ploidy concordances(E-E)	Gender Consistent	+1,-9,-16,XX	Disconcordances(E-A)	Gender Consistent	+1,+6,XX	Disconcordances(E-A)	Gender Consistent	+1,XX	Disconcordances(E-A)	Gender Consistent	+1,+6,-9,XX	Disconcordances(E-A)	Gender Consistent	+1,-9,XX	Disconcordances(E-A)	Gender Consistent	+1,+6,-9,XX	Disconcordances(E-A)	Gender Consistent	+1,-9,XX	Disconcordances(E-A)	Gender Consistent	32	E-E		0.0341348	0	0.432969
234	PBAT_S162_B13	SECM_S135_B8	37663664	5649549600	25877664	3648750624	4769974	0.184	5078335	523833	0.30342	0.00860942	0.0092094	0.0729121	3.24	81	F	no	-5,XY	46,XY	Disconcordances(E-A)	Gender Consistent	+3,-5,+7,XY	Disconcordances(E-A)	Gender Consistent	-5,XY	Disconcordances(E-A)	Gender Consistent	-5,XY	Disconcordances(E-A)	Gender Consistent	-5,-20,XY	Disconcordances(E-A)	Gender Consistent	-5,XY	Disconcordances(E-A)	Gender Consistent	+1,-1,-5,+6,+7,-10,+14,+18,-20,XY	Disconcordances(E-A)	Gender Consistent	-5,+7,XY	Disconcordances(E-A)	Gender Consistent	32	A-E		0.0416765	0.560019	0.373009
235	PBAT_S163_B13	SECM_S136_B8	28390322	4258548300	20041408	2825838528	4319870	0.216	4869627	392380	0.322682	0.00968413	0.0103459	0.0945245	3.88	97	F	no	46,XX	46,XX	Full ploidy concordances(E-E)	Gender Consistent	46,XX	Full ploidy concordances(E-E)	Gender Consistent	46,XX	Full ploidy concordances(E-E)	Gender Consistent	46,XX	Full ploidy concordances(E-E)	Gender Consistent	46,XX	Full ploidy concordances(E-E)	Gender Consistent	46,XX	Full ploidy concordances(E-E)	Gender Consistent	46,XX	Full ploidy concordances(E-E)	Gender Consistent	46,XX	Full ploidy concordances(E-E)	Gender Consistent	32	E-E		0.0647856	4.73954	0.336708
236	PBAT_S164_B13	SECM_S137_B8	35489246	5323386900	24556720	3462497520	3467061	0.141	2529846	189910	0.286454	0.0101945	0.0132055	0.228631	6.4	160	F	no	46,XX	46,XY	Full ploidy concordances(E-E)	Gender Inconsistent	46,XY	Full ploidy concordances(E-E)	Gender Consistent	46,XY	Full ploidy concordances(E-E)	Gender Consistent	46,XY	Full ploidy concordances(E-E)	Gender Consistent	46,XY	Full ploidy concordances(E-E)	Gender Consistent	46,XY	Full ploidy concordances(E-E)	Gender Consistent	46,XY	Full ploidy concordances(E-E)	Gender Consistent	46,XY	Full ploidy concordances(E-E)	Gender Consistent	32	E-E		0.0765362	7.05242	0.388356
237	PBAT_S165_B13	SECM_S138_B8	30172518	4525877700	20534894	2895420054	2561080	0.125	2375239	184747	0.384284	0.00725286	0.00846842	0.109447	2.72	68	F	no	+16,XX	+16,XX	Full ploidy concordances(A-A)	Gender Consistent	46,XX	Disconcordances(A-E)	Gender Consistent	+16,XX	Full ploidy concordances(A-A)	Gender Consistent	46,XX	Disconcordances(A-E)	Gender Consistent	+16,XX	Full ploidy concordances(A-A)	Gender Consistent	46,XX	Disconcordances(A-E)	Gender Consistent	+16,-19,XX	Partial ploidy concordances(A-A:overlapping)	Gender Consistent	46,XX	Disconcordances(A-E)	Gender Consistent	8	A-A		0.0756906	7.0516	0.43662
238	PBAT_S166_B13	SECM_S139_B8	37785556	5667833400	23948882	3376792362	5874226	0.245	6290145	600834	0.233223	0.00585052	0.00627439	0.133075	4.02	100.5	F	no	-11(p15.5-p14.3,~14M),XY	+22,XY	Disconcordances(A-A)	Gender Consistent	-7,-11,XY	Disconcordances(A-A)	Gender Consistent	-2,-11,+15,+22,XY	Partial ploidy concordances(A-A:overlapping)	Gender Consistent	-11,XY	Disconcordances(A-A)	Gender Consistent	-2,+5,-11,+15,+22,XY	Partial ploidy concordances(A-A:overlapping)	Gender Consistent	-11,XY	Disconcordances(A-A)	Gender Consistent	-2,-5,-6,+8,-11,+13,-14,+15,+22,XY	Partial ploidy concordances(A-A:overlapping)	Gender Consistent	-7,-11,XY	Disconcordances(A-A)	Gender Consistent	6	A-A		0.023856	0	0.178645
239	PBAT_S167_B13	SECM_S140_B8	19676140	2951421000	13029362	1837140042	1398084	0.107	1254871	60743	0.411684	0.0214674	0.0254407	0.158972	4.46	111.5	F	no	46,XX	-21,XX	Disconcordances(A-E)	Gender Consistent	46,XX	Disconcordances(A-E)	Gender Consistent	46,XX	Disconcordances(A-E)	Gender Consistent	46,XX	Disconcordances(A-E)	Gender Consistent	-21,XX	Full ploidy concordances(A-A)	Gender Consistent	46,XX	Disconcordances(A-E)	Gender Consistent	+21,XX	Partial ploidy concordances(A-A:complementary)	Gender Consistent	46,XX	Disconcordances(A-E)	Gender Consistent	15	E-A		0.0626955	5.54976	0.913495
240	PBAT_S168_B13	SECM_S141_B8	39683052	5952457800	27640592	3897323472	5893497	0.213	5612237	489121	0.348527	0.0116993	0.0130819	0.11501	5.26	131.5	F	no	46,XX	46,XY	Full ploidy concordances(E-E)	Gender Inconsistent	46,XY	Full ploidy concordances(E-E)	Gender Consistent	46,XY	Full ploidy concordances(E-E)	Gender Consistent	46,XY	Full ploidy concordances(E-E)	Gender Consistent	46,XY	Full ploidy concordances(E-E)	Gender Consistent	46,XY	Full ploidy concordances(E-E)	Gender Consistent	46,XY	Full ploidy concordances(E-E)	Gender Consistent	46,XY	Full ploidy concordances(E-E)	Gender Consistent	33	E-E		0.0791645	7.55985	0.399273
241	PBAT_S169_B13	SECM_S142_B8	67079366	10061904900	50002978	7050419898	8153669	0.163	8050933	1319246	0.275466	0.00622286	0.00664326	0.122135	0.352	8.8	F	no	-6,-12(q21.31-q24.33,~51M),+13,XY	-6,+13,XY	Partial ploidy concordances(A-A:overlapping)	Gender Consistent	-6,-12,+13,XY	Partial ploidy concordances(A-A:overlapping)	Gender Consistent	-6,+12,-12,+13,XY	Partial ploidy concordances(A-A:overlapping)	Gender Consistent	-6,-12,+13,XY	Partial ploidy concordances(A-A:overlapping)	Gender Consistent	-6,+12,-12,+13,XY	Partial ploidy concordances(A-A:overlapping)	Gender Consistent	-6,-12,+13,XY	Partial ploidy concordances(A-A:overlapping)	Gender Consistent	-6,+12,-12,+13,+17,XY	Partial ploidy concordances(A-A:overlapping)	Gender Consistent	-6,-12,+13,XY	Partial ploidy concordances(A-A:overlapping)	Gender Consistent	15	A-A		0.0255647	0	0.250532
242	PBAT_S170_B13	SECM_S143_B8	75689400	11353410000	56687894	7992993054	13363515	0.236	12065895	1983244	0.270341	0.00597346	0.00608265	0.0797991	0.79	19.75	F	no	46,XX	+14,XX	Disconcordances(A-E)	Gender Consistent	46,XX	Disconcordances(A-E)	Gender Consistent	+14,XX	Full ploidy concordances(A-A)	Gender Consistent	46,XX	Disconcordances(A-E)	Gender Consistent	-14,XX	Full ploidy concordances(A-A)	Gender Consistent	46,XX	Disconcordances(A-E)	Gender Consistent	-14,XX	Partial ploidy concordances(A-A:complementary)	Gender Consistent	46,XX	Disconcordances(A-E)	Gender Consistent	34	E-A		0.0221781	0	0.263891
243	PBAT_S171_B13	SECM_S144_B8	32406998	4861049700	21978332	3098944812	7802372	0.355	8776009	818929	0.32815	0.00669654	0.00652682	0.0983549	6.8	170	F	no	46,XX	46,XX	Full ploidy concordances(E-E)	Gender Consistent	46,XX	Full ploidy concordances(E-E)	Gender Consistent	46,XX	Full ploidy concordances(E-E)	Gender Consistent	46,XX	Full ploidy concordances(E-E)	Gender Consistent	46,XX	Full ploidy concordances(E-E)	Gender Consistent	46,XX	Full ploidy concordances(E-E)	Gender Consistent	46,XX	Full ploidy concordances(E-E)	Gender Consistent	46,XX	Full ploidy concordances(E-E)	Gender Consistent	34	E-E		0.0615645	3.94507	0.284253
244	PBAT_S172_B14	SECM_S145_B9	38333104	5749965600	20419162	2879101842	4324222	0.212	4430657	497481	0.342969	0.00686758	0.00924658	0.0719187	1.2	30	F	no	-10,+13(q21.1-q34,~56M),XY	-10,XY	Partial ploidy concordances(A-A:overlapping)	Gender Consistent	-10,XY	Full ploidy concordances(A-A)	Gender Consistent	-10,+13,XY	Partial ploidy concordances(A-A:overlapping)	Gender Consistent	-10,XY	Full ploidy concordances(A-A)	Gender Consistent	-10,+13,XY	Partial ploidy concordances(A-A:overlapping)	Gender Consistent	-10,XY	Full ploidy concordances(A-A)	Gender Consistent	-10,+13,XY	Partial ploidy concordances(A-A:overlapping)	Gender Consistent	-10,XY	Full ploidy concordances(A-A)	Gender Consistent	34	A-A		0.0370301	0	0.208921
245	PBAT_S173_B14	SECM_S146_B9	37017818	5552672700	20295644	2861685804	5389561	0.266	6110406	639506	0.283848	0.00599685	0.00635825	0.081545	2.26	56.5	F	no	-12,XY	+9(嵌),XY	Disconcordances(A-A)	Gender Consistent	-12,-15,+21,XY	Disconcordances(A-A)	Gender Consistent	-12,XY	Disconcordances(A-A)	Gender Consistent	-12,XY	Disconcordances(A-A)	Gender Consistent	-12,XY	Disconcordances(A-A)	Gender Consistent	-12,XY	Disconcordances(A-A)	Gender Consistent	-2,-12,XY	Disconcordances(A-A)	Gender Consistent	-12,XY	Disconcordances(A-A)	Gender Consistent	34	A-A		0.0478963	1.27118	0.254089
246	PBAT_S174_B14	SECM_S147_B9	41666558	6249983700	23359420	3293678220	6247627	0.267	6540268	833531	0.376888	0.00661302	0.00708133	0.0562486	2.2	55	F	moderate	46,XY	-6q(嵌),-18p(嵌),XY	Disconcordances(A-E)	Gender Consistent	46,XY	Disconcordances(A-E)	Gender Consistent	46,XY	Disconcordances(A-E)	Gender Consistent	46,XY	Disconcordances(A-E)	Gender Consistent	46,XY	Disconcordances(A-E)	Gender Consistent	46,XY	Disconcordances(A-E)	Gender Consistent	-1,XY	Disconcordances(A-A)	Gender Consistent	46,XY	Disconcordances(A-E)	Gender Consistent	34	E-A		0.192838	25.6905	0.207995
247	PBAT_S175_B14	SECM_S148_B9	41687852	6253177800	23727030	3345511230	4907927	0.207	4955709	570231	0.32042	0.00758041	0.00829376	0.12605	1.19	29.75	F	no	46,XY	46,XY	Full ploidy concordances(E-E)	Gender Consistent	-20,XY	Disconcordances(E-A)	Gender Consistent	46,XY	Full ploidy concordances(E-E)	Gender Consistent	46,XY	Full ploidy concordances(E-E)	Gender Consistent	-10,XY	Disconcordances(E-A)	Gender Consistent	46,XY	Full ploidy concordances(E-E)	Gender Consistent	46,XY	Full ploidy concordances(E-E)	Gender Consistent	46,XY	Full ploidy concordances(E-E)	Gender Consistent	34	E-E		0.0309563	0	0.359944
248	PBAT_S176_B14	SECM_S149_B9	35427986	5314197900	17890976	2522627616	4818527	0.269	5550392	600476	0.324963	0.0138071	0.0159295	0.0810399	1.97	49.25	F	no	46,XX	46,XY	Full ploidy concordances(E-E)	Gender Inconsistent	+4,+8,-9,XX	Disconcordances(E-A)	Gender Inconsistent	-9,XX	Disconcordances(E-A)	Gender Inconsistent	-9,XX	Disconcordances(E-A)	Gender Inconsistent	-6,+8,-9,XY	Disconcordances(E-A)	Gender Consistent	+8,-9,XY	Disconcordances(E-A)	Gender Consistent	-9,XY	Disconcordances(E-A)	Gender Consistent	-9,XX	Disconcordances(E-A)	Gender Inconsistent	34	E-E		0.0520841	2.85839	0.481963
249	PBAT_S177_B14	SECM_S150_B9	45910564	6886584600	24510906	3456037746	8072316	0.329	9132887	1110750	0.660886	0.00593232	0.00585383	0.116867	2.3	57.5	F	severe	46,XX	46,XX	Full ploidy concordances(E-E)	Gender Consistent	46,XX	Full ploidy concordances(E-E)	Gender Consistent	46,XX	Full ploidy concordances(E-E)	Gender Consistent	46,XX	Full ploidy concordances(E-E)	Gender Consistent	46,XX	Full ploidy concordances(E-E)	Gender Consistent	46,XX	Full ploidy concordances(E-E)	Gender Consistent	46,XX	Full ploidy concordances(E-E)	Gender Consistent	46,XX	Full ploidy concordances(E-E)	Gender Consistent	35	E-E		0.835734	94.0116	0.152757
250	PBAT_S178_B14	SECM_S151_B9	46312002	6946800300	22888404	3227264964	3078884	0.135	2970334	333685	0.576687	0.00591559	0.00787609	0.238099	0.98	24.5	F	severe	Aneuploid-chaotic	46,XX	/	/	Aneuploid-chaotic	/	/	Aneuploid-chaotic	Aneuploid-chaotic	/	Aneuploid-chaotic	Aneuploid-chaotic	/	Aneuploid-chaotic	Aneuploid-chaotic	/	Aneuploid-chaotic	Aneuploid-chaotic	/	Aneuploid-chaotic	/	/	Aneuploid-chaotic	/	/	35	NA		0.674781	81.1349	0.163436
251	PBAT_S179_B14	SECM_S152_B9	55622558	8343383700	29892502	4214842782	3496423	0.117	3101181	319071	0.26603	0.00823139	0.0127519	0.109618	1.84	46	F	no	46,XX	-10,XX	Disconcordances(A-E)	Gender Consistent	-4,-10,XX	Partial ploidy concordances(A-A:overlapping)	Gender Consistent	-10,XX	Full ploidy concordances(A-A)	Gender Consistent	-10,XX	Full ploidy concordances(A-A)	Gender Consistent	-10,XX	Full ploidy concordances(A-A)	Gender Consistent	-10,XX	Full ploidy concordances(A-A)	Gender Consistent	-10,+19,XY	Partial ploidy concordances(A-A:overlapping)	Gender Inconsistent	-10,XX	Full ploidy concordances(A-A)	Gender Consistent	35	E-A		0.0533003	2.12683	0.217789
252	PBAT_S180_B14	SECM_S153_B9	48410344	7261551600	25732404	3628268964	5131279	0.199	5465282	656599	0.436494	0.0171944	0.0193744	0.107387	1.56	39	F	moderate	46,XX	46,XX	Full ploidy concordances(E-E)	Gender Consistent	+5,+8,+13,-16,XX	Disconcordances(E-A)	Gender Consistent	46,XX	Full ploidy concordances(E-E)	Gender Consistent	46,XX	Full ploidy concordances(E-E)	Gender Consistent	46,XX	Full ploidy concordances(E-E)	Gender Consistent	46,XX	Full ploidy concordances(E-E)	Gender Consistent	+2,XX	Disconcordances(E-A)	Gender Consistent	46,XX	Full ploidy concordances(E-E)	Gender Consistent	35	E-E		0.104651	12.6769	0.647332
253	PBAT_S181_B14	SECM_S154_B9	47759076	7163861400	25214644	3555264804	1539482	0.061	502652	35888	0.595853	0.0113679	0.0324473	0.218718	1.81	45.25	F	severe	46,XX	46,XX	Full ploidy concordances(E-E)	Gender Consistent	+6,XX	Disconcordances(E-A)	Gender Consistent	46,XX	Full ploidy concordances(E-E)	Gender Consistent	46,XX	Full ploidy concordances(E-E)	Gender Consistent	46,XX	Full ploidy concordances(E-E)	Gender Consistent	46,XX	Full ploidy concordances(E-E)	Gender Consistent	46,XY	Full ploidy concordances(E-E)	Gender Inconsistent	46,XX	Full ploidy concordances(E-E)	Gender Consistent	36	E-E		0.653037	79.2305	0.105832
254	PBAT_S182_B14	SECM_S155_B9	44224190	6633628500	24943244	3516997404	3761793	0.151	3676111	391181	0.327194	0.00753025	0.00934912	0.0944634	2.06	51.5	F	no	-13(q31.3-q34,~22M),XY	-13,XY	Partial ploidy concordances(A-A:overlapping)	Gender Consistent	+8,XY	Disconcordances(A-A)	Gender Consistent	-13,XY	Full ploidy concordances(A-A)	Gender Consistent	46,XY	Disconcordances(A-E)	Gender Consistent	-6,-13,+16,XY	Partial ploidy concordances(A-A:overlapping)	Gender Consistent	46,XY	Disconcordances(A-E)	Gender Consistent	+3,-5,+8,-13,+16,+20,XY	Partial ploidy concordances(A-A:overlapping)	Gender Consistent	+8,XY	Disconcordances(A-A)	Gender Consistent	36	A-A		0.0480401	1.14134	0.199784
255	PBAT_S183_B14	SECM_S156_B9	35697374	5354606100	16791268	2367568788	1552341	0.092	1164514	113979	0.624115	0.0140905	0.0374583	0.165513	1.78	44.5	F	severe	46,XX	-1p(嵌),+12,XX	Disconcordances(A-E)	Gender Consistent	46,XY	Disconcordances(A-E)	Gender Inconsistent	-3,XY	Disconcordances(A-A)	Gender Inconsistent	46,XY	Disconcordances(A-E)	Gender Inconsistent	-3,XY	Disconcordances(A-A)	Gender Inconsistent	46,XY	Disconcordances(A-E)	Gender Inconsistent	-1,-3,-4,-5,+11,+16,+18,XY	Partial ploidy concordances(A-A:overlapping)	Gender Inconsistent	46,XY	Disconcordances(A-E)	Gender Inconsistent	37	E-A		0.713638	84.4344	0.0800589
256	PBAT_S184_B14	SECM_S157_B9	41298540	6194781000	21655590	3053438190	3099777	0.143	2886556	186951	0.163114	0.0059202	0.00787352	0.113332	2.96	74	F	no	+2,-7,-13(p13-p11.1,~34M),XX	46,XX	Disconcordances(E-A)	Gender Consistent	+2,-7,-11,-13,-14,+15,+16,XX	Disconcordances(E-A)	Gender Consistent	+2,-7,-13,+16,XX	Disconcordances(E-A)	Gender Consistent	+2,-7,-13,+16,XX	Disconcordances(E-A)	Gender Consistent	+2,-7,-9,-10,-11,-13,+15,+16,XX	Disconcordances(E-A)	Gender Consistent	+2,-7,-11,-13,+15,+16,XX	Disconcordances(E-A)	Gender Consistent	+1,+2,-4,-7,-9,-10,-11,-12,-13,+15,+16,-20,XXX	Disconcordances(E-A)	Gender Consistent	+2,-7,-11,-13,+15,+16,XX	Disconcordances(E-A)	Gender Consistent	8	A-E		0.0631956	3.95973	0.0237374
257	PBAT_S185_B14	SECM_S158_B9	46616368	6992455200	23744562	3347983242	8710767	0.367	9532519	1126733	0.133028	0.00518499	0.00530756	0.0849384	2.94	73.5	F	no	+4(q23-q32.3,~66M),XX	+4,+10,XX	Partial ploidy concordances(A-A:overlapping)	Gender Consistent	46,XX	Disconcordances(A-E)	Gender Consistent	+4,XX	Partial ploidy concordances(A-A:overlapping)	Gender Consistent	46,XX	Disconcordances(A-E)	Gender Consistent	+4,+10,XX	Full ploidy concordances(A-A)	Gender Consistent	46,XX	Disconcordances(A-E)	Gender Consistent	+4,+10,XX	Full ploidy concordances(A-A)	Gender Consistent	46,XX	Disconcordances(A-E)	Gender Consistent	8	A-A		0.0433438	0	0.0211693
258	PBAT_S186_B14	SECM_S159_B9	47662770	7149415500	662244	1624871874	1048270	1.583	186562	17054	0.578415	0.0284772	0.0793084	0.238158	0.846	21.15	F	severe	46,XX	46,XY	Full ploidy concordances(E-E)	Gender Inconsistent	+6,XX	Disconcordances(A-A)	Gender Inconsistent	46,XX	Full ploidy concordances(E-E)	Gender Inconsistent	46,XX	Full ploidy concordances(E-E)	Gender Inconsistent	46,XY	Full ploidy concordances(E-E)	Gender Consistent	46,XX	Full ploidy concordances(E-E)	Gender Inconsistent	46,XY	Full ploidy concordances(E-E)	Gender Consistent	46,XX	Full ploidy concordances(E-E)	Gender Inconsistent	29	E-E		0.456776	59.9842	0.232044
259	PBAT_S187_B14	SECM_S160_B9	32155524	4823328600	15972792	2252163672	8026286	0.502	9702991	1124832	0.251949	0.00507765	0.00489692	0.0956734	3.08	77	F	no	-14,XY	+9q13qter,-14,XY	Partial ploidy concordances(A-A:overlapping)	Gender Consistent	-14,XY	Partial ploidy concordances(A-A:overlapping)	Gender Consistent	-14,XY	Partial ploidy concordances(A-A:overlapping)	Gender Consistent	-14,XY	Partial ploidy concordances(A-A:overlapping)	Gender Consistent	-14,XY	Partial ploidy concordances(A-A:overlapping)	Gender Consistent	-14,XY	Partial ploidy concordances(A-A:overlapping)	Gender Consistent	+1,-5,+9,-14,+15,XY	Partial ploidy concordances(A-A:overlapping)	Gender Consistent	-14,XY	Partial ploidy concordances(A-A:overlapping)	Gender Consistent	29	A-A		0.0163642	0	0.2794
260	PBAT_S188_B14	SECM_S161_B9	22143834	3321575100	10085162	1422007842	1109328	0.11	998837	74106	0.324917	0.00817493	0.0133329	0.125394	0.966	24.15	F	no	46,XX	+4,XX	Disconcordances(A-E)	Gender Consistent	+4,XY	Full ploidy concordances(A-A)	Gender Inconsistent	+4,XX	Full ploidy concordances(A-A)	Gender Consistent	+4,XX	Full ploidy concordances(A-A)	Gender Consistent	+4,-19,XX	Partial ploidy concordances(A-A:overlapping)	Gender Consistent	+4,XY	Full ploidy concordances(A-A)	Gender Inconsistent	-2,-3,+4,+8,-12,+16,-19,XY	Partial ploidy concordances(A-A:overlapping)	Gender Inconsistent	+4,XY	Full ploidy concordances(A-A)	Gender Inconsistent	9	E-A		0.0612505	3.76513	0.255201
261	PBAT_S189_B14	SECM_S162_B9	25262308	3789346200	12755692	1798552572	1204854	0.094	813402	60432	0.56898	0.00754369	0.0128032	0.237256	1.2	30	F	severe	+5(p15.33-p12,~42M),+6(p25.3-p22.1,~28M),XX	46,XY	Disconcordances(E-A)	Gender Inconsistent	+3,+5,XX	Disconcordances(E-A)	Gender Inconsistent	+3,+5,+6,XY	Disconcordances(E-A)	Gender Consistent	+3,+5,XX	Disconcordances(E-A)	Gender Inconsistent	+3,+5,+6,+1,+15,-19,+20,-21,XY	Disconcordances(E-A)	Gender Consistent	+3,+5,XX	Disconcordances(E-A)	Gender Inconsistent	+3,-4,+5,+6,+12,-13,-14,+15,-19,+20,-21,-22,XY	Disconcordances(E-A)	Gender Consistent	+3,+5,XX	Disconcordances(E-A)	Gender Inconsistent	23	A-E		0.774853	89.4525	0.217288
262	PBAT_S190_B14	SECM_S163_B9	30890322	4633548300	14775732	2083378212	7538763	0.51	9402055	1094005	0.239079	0.00519282	0.00512397	0.167448	5.04	126	F	no	-2(p25.3-q37.3,~24M),-6(q25.3-q27,~11M),+22(p13-q13.33,~32M),XX	+6,-8,+22,XX	Partial ploidy concordances(A-A:overlapping)	Gender Consistent	+1,+12,+17,XX	Disconcordances(A-A)	Gender Consistent	+1,-14,+17,+22,XX	Partial ploidy concordances(A-A:overlapping)	Gender Consistent	+1,+17,XX	Disconcordances(A-A)	Gender Consistent	+1,-2,-6,+12,-14,+17,+22,XX	Partial ploidy concordances(A-A:overlapping)	Gender Consistent	+1,+12,+17,XX	Disconcordances(A-A)	Gender Consistent	+1,-2,+3,-6,-8,+12,+17,+22,XX	Partial ploidy concordances(A-A:overlapping)	Gender Consistent	+1,+12,+17,XX	Disconcordances(A-A)	Gender Consistent	17	A-A		0.0135796	0	0.192863
263	PBAT_S191_B14	SECM_S164_B9	53334590	8000188500	28464500	4013494500	1932896	0.068	1205209	139753	0.466147	0.019932	0.0362099	0.167957	1.26	31.5	F	moderate	46,XX	46,XY	Full ploidy concordances(E-E)	Gender Inconsistent	46,XX	Full ploidy concordances(E-E)	Gender Inconsistent	46,XX	Full ploidy concordances(E-E)	Gender Inconsistent	46,XX	Full ploidy concordances(E-E)	Gender Inconsistent	+9,+14,XX	Disconcordances(E-A)	Gender Inconsistent	46,XX	Full ploidy concordances(E-E)	Gender Inconsistent	-8,+9,+14,XY	Disconcordances(E-A)	Gender Consistent	46,XX	Full ploidy concordances(E-E)	Gender Inconsistent	12	E-E		0.111946	13.9907	0.679193
264	PBAT_S192_B14	SECM_S165_B9	54067580	8110137000	28210656	3977702496	7153861	0.254	7397121	1014114	0.313304	0.00584803	0.00661041	0.0911328	1.77	44.25	F	no	-4,XY	-4,XY	Full ploidy concordances(A-A)	Gender Consistent	-4,XY	Full ploidy concordances(A-A)	Gender Consistent	-4,XY	Full ploidy concordances(A-A)	Gender Consistent	-4,XY	Full ploidy concordances(A-A)	Gender Consistent	-4,XY	Full ploidy concordances(A-A)	Gender Consistent	-4,XY	Full ploidy concordances(A-A)	Gender Consistent	-4,XY	Full ploidy concordances(A-A)	Gender Consistent	-4,XY	Full ploidy concordances(A-A)	Gender Consistent	31	A-A		0.0511134	1.71807	0.194688
265	PBAT_S193_B14	SECM_S166_B9	42039598	6305939700	21482618	3029049138	3137168	0.146	3048978	334036	0.384231	0.0152988	0.0191418	0.112326	1.3	32.5	F	no	46,XX	46,XY	Full ploidy concordances(E-E)	Gender Inconsistent	+5,+20,XX	Disconcordances(E-A)	Gender Inconsistent	46,XX	Full ploidy concordances(E-E)	Gender Inconsistent	46,XX	Full ploidy concordances(E-E)	Gender Inconsistent	+20,XX	Disconcordances(E-A)	Gender Inconsistent	+20,XX	Disconcordances(E-A)	Gender Inconsistent	-7,-12,-17,+20,XX	Disconcordances(E-A)	Gender Inconsistent	+20,XX	Disconcordances(E-A)	Gender Inconsistent	16	E-E		0.038878	0.30949	0.460636
266	PBAT_S194_B14	SECM_S167_B9	39919310	5987896500	30092358	4243022478	7435723	0.247	8133614	1044626	0.281867	0.00511132	0.00523666	0.130505	2.38	59.5	F	no	+9,XY	46,XY	Disconcordances(E-A)	Gender Consistent	-5,+7,-8,+9,+14,-15,XY	Disconcordances(E-A)	Gender Consistent	+2,+9,+14,XY	Disconcordances(E-A)	Gender Consistent	+9,+14,XY	Disconcordances(E-A)	Gender Consistent	+2,-5,+7,-8,+9,+10,+14,XY	Disconcordances(E-A)	Gender Consistent	-5,+7,-8,+9,+14,XY	Disconcordances(E-A)	Gender Consistent	-1,+2,+3,-5,+7,-8,+9,+10,-13,+14,-15,-17,+20,-22,XY	Disconcordances(E-A)	Gender Consistent	-5,+7,-8,+9,+14,-15,XY	Disconcordances(E-A)	Gender Consistent	32	A-E		0.0267588	0	0.23414
267	PBAT_S195_B14	SECM_S168_B9	33931292	5089693800	24515418	3456673938	7992130	0.326	8954863	1159724	0.38802	0.00643938	0.00668459	0.0699159	3.36	84	F	moderate	+22,XY	+17,+22,XY	Partial ploidy concordances(A-A:overlapping)	Gender Consistent	-12,XY	Disconcordances(A-A)	Gender Consistent	+17,+22,XY	Full ploidy concordances(A-A)	Gender Consistent	46,XY	Disconcordances(A-E)	Gender Consistent	+17,+22,XY	Full ploidy concordances(A-A)	Gender Consistent	-12,XY	Disconcordances(A-A)	Gender Consistent	-12,+17,+22,XY	Partial ploidy concordances(A-A:overlapping)	Gender Consistent	-12,XY	Disconcordances(A-A)	Gender Consistent	32	A-A		0.138613	17.3518	0.278777
268	PBAT_S196_B14	SECM_S169_B9	35453824	5318073600	23550184	3320575944	2259673	0.096	1820795	162820	0.38543	0.0133099	0.0178503	0.136	1.51	37.75	F	moderate	-14(q31.3-q32.33,~20M),XX	+14q11q24(嵌),-14q24qter,XX	Partial ploidy concordances(A-A:overlapping)	Gender Consistent	-14,XX	Partial ploidy concordances(A-A:overlapping)	Gender Consistent	-14,XX	Partial ploidy concordances(A-A:overlapping)	Gender Consistent	-14,XX	Partial ploidy concordances(A-A:overlapping)	Gender Consistent	-14,XX	Partial ploidy concordances(A-A:overlapping)	Gender Consistent	-14,XX	Partial ploidy concordances(A-A:overlapping)	Gender Consistent	-14,XY	Partial ploidy concordances(A-A:overlapping)	Gender Inconsistent	-14,XX	Partial ploidy concordances(A-A:overlapping)	Gender Consistent	38	A-A		0.135865	16.8329	0.262326
269	PBAT_S197_B14	SECM_S170_B9	36552470	5482870500	25943022	3657966102	5687967	0.219	5953372	671695	0.257286	0.00517789	0.00585519	0.101536	2.44	61	F	no	Aneuploid-chaotic	-10,XY	/	/	Aneuploid-chaotic	/	/	Aneuploid-chaotic	Aneuploid-chaotic	/	Aneuploid-chaotic	Aneuploid-chaotic	/	Aneuploid-chaotic	Aneuploid-chaotic	/	Aneuploid-chaotic	Aneuploid-chaotic	/	Aneuploid-chaotic	/	/	Aneuploid-chaotic	/	/	9	NA		0.0375776	0	0.198118
270	PBAT_S198_B14	SECM_S171_B9	35475436	5321315400	23339356	3290849196	1189436	0.051	591728	55868	0.533205	0.0145683	0.0245279	0.215057	0.984	24.6	F	severe	46,XX	-22,XY	Disconcordances(A-E)	Gender Inconsistent	46,XX	Disconcordances(A-E)	Gender Inconsistent	+22,XX	Partial ploidy concordances(A-A:complementary )	Gender Inconsistent	46,XX	Disconcordances(A-E)	Gender Inconsistent	+22,XX	Partial ploidy concordances(A-A:complementary )	Gender Inconsistent	46,XX	Disconcordances(A-E)	Gender Inconsistent	+22,XY	Partial ploidy concordances(A-A:complementary)	Gender Consistent	46,XX	Disconcordances(A-E)	Gender Inconsistent	1	E-A		0.408606	55.3932	0.557214
271	PBAT_S199_B15	SECM_S172_B10	42102820	6315423000	2577412	2255309523	1145212	0.444	901271	35808	0.31561	0.00652083	0.0125606	0.134337	1.22	30.5	F	moderate	46,XY	-22,XY	Disconcordances(A-E)	Gender Consistent	+13,-14,-22,XY	Partial ploidy concordances(A-A:overlapping)	Gender Consistent	-14,XY	Disconcordances(A-A)	Gender Consistent	-14,XY	Disconcordances(A-A)	Gender Consistent	+13,-14,+15,-22,XY	Partial ploidy concordances(A-A:overlapping)	Gender Consistent	+13,-14,-22,XY	Partial ploidy concordances(A-A:overlapping)	Gender Consistent	-1,-4,-6,+7,+13,+15,-22,XY	Partial ploidy concordances(A-A:overlapping)	Gender Consistent	+13,-22,XY	Partial ploidy concordances(A-A:overlapping)	Gender Consistent	24	E-A		0.12259	14.4867	0.231707
272	PBAT_S200_B15	SECM_S173_B10	40652548	6097882200	5434008	2280379887	5666044	1.043	5776149	596647	0.274932	0.00831429	0.00966139	0.103783	2.46	61.5	F	no	+16,-18,-20,+21,XY	+16,-18,-20,+21,XY	Full ploidy concordances(A-A)	Gender Consistent	+16,-18,-20,+21,XY	Full ploidy concordances(A-A)	Gender Consistent	+16,-18,-20,+21,XY	Full ploidy concordances(A-A)	Gender Consistent	+16,-18,-20,+21,XY	Full ploidy concordances(A-A)	Gender Consistent	+16,-18,-20,+21,XY	Full ploidy concordances(A-A)	Gender Consistent	+16,-18,-20,+21,XY	Full ploidy concordances(A-A)	Gender Consistent	-15,+16,-18,-20,+21,XY	Partial ploidy concordances(A-A:overlapping)	Gender Consistent	+16,-18,-20,+21,XY	Full ploidy concordances(A-A)	Gender Consistent	39	A-A		0.0309702	0	0.386973
273	PBAT_S201_B15	SECM_S174_B10	48236380	7235457000	31799394	4483714554	4170117	0.131	4588378	265589	0.27037	0.00659767	0.00705321	0.148708	2.1	52.5	F	no	+22,XX	+5(嵌),+10(嵌),+22,XX	Partial ploidy concordances(A-A:overlapping)	Gender Consistent	46,XX	Disconcordances(A-E)	Gender Consistent	+22,XX	Partial ploidy concordances(A-A:overlapping)	Gender Consistent	46,XX	Disconcordances(A-E)	Gender Consistent	+22,XX	Partial ploidy concordances(A-A:overlapping)	Gender Consistent	46,XX	Disconcordances(A-E)	Gender Consistent	+22,XX	Partial ploidy concordances(A-A:overlapping)	Gender Consistent	46,XX	Disconcordances(A-E)	Gender Consistent	39	A-A		0.0483047	1.60592	0.316794
274	PBAT_S202_B15	SECM_S175_B10	42815280	6422292000	31377454	4424221014	1086702	0.035	680314	33355	0.576505	0.00889822	0.017431	0.184775	1.73	43.25	F	severe	46,XX	46,XY	Full ploidy concordances(E-E)	Gender Inconsistent	46,XX	Full ploidy concordances(E-E)	Gender Inconsistent	46,XX	Full ploidy concordances(E-E)	Gender Inconsistent	46,XX	Full ploidy concordances(E-E)	Gender Inconsistent	46,XX	Full ploidy concordances(E-E)	Gender Inconsistent	46,XX	Full ploidy concordances(E-E)	Gender Inconsistent	46,XY	Full ploidy concordances(E-E)	Gender Consistent	46,XX	Full ploidy concordances(E-E)	Gender Inconsistent	24	E-E		0.517633	66.8036	0.355769
275	PBAT_S203_B15	SECM_S176_B10	38672076	5800811400	28597200	4032205200	7294249	0.255	7603397	831280	0.294545	0.00656116	0.00695951	0.0984229	3.36	84	F	no	46,XX	46,XX	Full ploidy concordances(E-E)	Gender Consistent	46,XX	Full ploidy concordances(E-E)	Gender Consistent	46,XX	Full ploidy concordances(E-E)	Gender Consistent	46,XX	Full ploidy concordances(E-E)	Gender Consistent	46,XX	Full ploidy concordances(E-E)	Gender Consistent	46,XX	Full ploidy concordances(E-E)	Gender Consistent	46,XX	Full ploidy concordances(E-E)	Gender Consistent	46,XX	Full ploidy concordances(E-E)	Gender Consistent	24	E-E		0.0465316	1.27018	0.31627
276	PBAT_S204_B15	SECM_S177_B10	43220588	6483088200	8184940	2701381776	4056778	0.496	3843440	432669	0.354848	0.0113445	0.0129173	0.235051	1.87	46.75	F	moderate	Aneuploid-chaotic	46,XY	/	/	Aneuploid-chaotic	/	/	Aneuploid-chaotic	Aneuploid-chaotic	/	Aneuploid-chaotic	Aneuploid-chaotic	/	Aneuploid-chaotic	Aneuploid-chaotic	/	Aneuploid-chaotic	Aneuploid-chaotic	/	Aneuploid-chaotic	/	/	Aneuploid-chaotic	/	/	24	NA		0.0912125	9.52376	0.346399
277	PBAT_S205_B15	SECM_S178_B10	43307810	6496171500	28702024	4046985384	2051844	0.071	1920575	128925	0.277809	0.00623446	0.00806839	0.161313	1.34	33.5	F	no	+4,-5(p15.2-p14.1,~16M;q11.2-q22.2,~57M),-6,-7,-11(p15.5-p11.2,~46M),-13(q31.1-q32.2,~11M),XX	+4,-6,XX	Partial ploidy concordances(A-A:overlapping)	Gender Consistent	+1,+2,+3,+4,-6,-7,+10,-11,-12,+16,XY	Partial ploidy concordances(A-A:overlapping)	Gender Inconsistent	+4,-5,-6,-7,-11,XX	Partial ploidy concordances(A-A:overlapping)	Gender Consistent	+4,-6,-7,-11,XX	Partial ploidy concordances(A-A:overlapping)	Gender Consistent	+3,+4,-5,-6,-7,+8,+10,-11,+14,+16,XX	Partial ploidy concordances(A-A:overlapping)	Gender Consistent	+3,+4,-6,-7,+10,-11,+16,XY	Partial ploidy concordances(A-A:overlapping)	Gender Inconsistent	+3,+4,-5,-6,-7+8,-9,+14,+16,-21,XX	Partial ploidy concordances(A-A:overlapping)	Gender Consistent	+3,+4,-6,-7,+16,XY	Partial ploidy concordances(A-A:overlapping)	Gender Inconsistent	15	A-A		0.0158001	0	0.118548
278	PBAT_S206_B15	SECM_S179_B10	49321488	7398223200	35875090	5058387690	15564503	0.434	15592818	2597716	0.295548	0.0056531	0.00544329	0.0880711	8.32	208	F	no	-16,+22,XY	-16,+22,XY	Full ploidy concordances(A-A)	Gender Consistent	-16,-19,+22,XY	Partial ploidy concordances(A-A:overlapping)	Gender Consistent	-16,+22,XY	Full ploidy concordances(A-A)	Gender Consistent	-16,+22,XY	Full ploidy concordances(A-A)	Gender Consistent	+14,-16,+22,XY	Partial ploidy concordances(A-A:overlapping)	Gender Consistent	-16,+22,XY	Full ploidy concordances(A-A)	Gender Consistent	+2,-16,+17,+22,XY	Partial ploidy concordances(A-A:overlapping)	Gender Consistent	-16,+22,XY	Full ploidy concordances(A-A)	Gender Consistent	40	A-A		0.0199215	0	0.309305
279	PBAT_S207_B15	SECM_S180_B10	61919580	9287937000	44575294	6285116454	6480228	0.145	6336395	929668	0.367525	0.0117964	0.0127415	0.0935608	1.97	49.25	F	no	46,XX	+6,XY	Disconcordances(A-E)	Gender Inconsistent	-8,XX	Disconcordances(A-A)	Gender Inconsistent	46,XY	Disconcordances(A-E)	Gender Consistent	46,XX	Disconcordances(A-E)	Gender Inconsistent	+6,XY	Full ploidy concordances(A-A)	Gender Consistent	46,XX	Disconcordances(A-E)	Gender Inconsistent	-6,XY	Partial ploidy concordances(A-A:complementary)	Gender Consistent	46,XX	Disconcordances(A-E)	Gender Inconsistent	40	E-A		0.0434012	1.08484	0.433445
280	PBAT_S208_B15	SECM_S181_B10	68933032	10339954800	11492386	3835998483	819889	0.071	206433	6482	0.544969	0.0156282	0.0537336	0.238325	0.718	17.95	F	severe	46,XX	46,XX	Full ploidy concordances(E-E)	Gender Consistent	46,XX	Full ploidy concordances(E-E)	Gender Consistent	46,XX	Full ploidy concordances(E-E)	Gender Consistent	46,XX	Full ploidy concordances(E-E)	Gender Consistent	46,XX	Full ploidy concordances(E-E)	Gender Consistent	46,XX	Full ploidy concordances(E-E)	Gender Consistent	46,XX	Full ploidy concordances(E-E)	Gender Consistent	46,XX	Full ploidy concordances(E-E)	Gender Consistent	41	E-E		0.466135	61.3192	0.333333
281	PBAT_S209_B15	SECM_S182_B10	72766430	10914964500	2757908	3635327500	934600	0.339	242223	10867	0.563865	0.015373	0.0448189	0.249152	0.648	16.2	F	moderate	46,XX	+11pterp15,-16,XX	Disconcordances(A-E)	Gender Consistent	46,XX	Disconcordances(A-E)	Gender Consistent	46,XX	Disconcordances(A-E)	Gender Consistent	46,XX	Disconcordances(A-E)	Gender Consistent	46,XX	Disconcordances(A-E)	Gender Consistent	46,XX	Disconcordances(A-E)	Gender Consistent	-19,XX	Disconcordances(A-A)	Gender Consistent	46,XX	Disconcordances(A-E)	Gender Consistent	41	E-A		0.236279	32.958	0.461538
282	PBAT_S210_B15	SECM_S183_B10	57957364	8693604600	40428586	5700430626	20467013	0.506	19991336	4039739	0.645126	0.00485354	0.00470299	0.0722005	12.4	310	F	severe	46,XX	+12,XX	Disconcordances(A-E)	Gender Consistent	46,XX	Disconcordances(A-E)	Gender Consistent	46,XX	Disconcordances(A-E)	Gender Consistent	46,XX	Disconcordances(A-E)	Gender Consistent	46,XX	Disconcordances(A-E)	Gender Consistent	46,XX	Disconcordances(A-E)	Gender Consistent	46,XX	Disconcordances(A-E)	Gender Consistent	46,XX	Disconcordances(A-E)	Gender Consistent	15	E-A		0.80417	91.6435	0.160626
283	PBAT_S211_B15	SECM_S184_B10	75561114	11334167100	44294256	6245490096	10108085	0.228	9823481	1437898	0.265734	0.00590824	0.00634701	0.0907557	3.24	81	F	no	+3,XX	+3,XX	Full ploidy concordances(A-A)	Gender Consistent	+3,+6,-17,+18,XX	Partial ploidy concordances(A-A:overlapping)	Gender Consistent	+3,XX	Full ploidy concordances(A-A)	Gender Consistent	+3,XX	Full ploidy concordances(A-A)	Gender Consistent	+3,-7,-17,XX	Partial ploidy concordances(A-A:overlapping)	Gender Consistent	+3,-17,XX	Partial ploidy concordances(A-A:overlapping)	Gender Consistent	+1,+3,-4,-7,-17,+18,XX	Partial ploidy concordances(A-A:overlapping)	Gender Consistent	+3,-17,+18,XX	Partial ploidy concordances(A-A:overlapping)	Gender Consistent	15	A-A		0.0207372	0	0.3051
284	PBAT_S212_B16	SECM_S185_B11	29921228	4488184200	20759994	2927159154	4812806	0.232	5222633	489241	0.316534	0.0235587	0.0224212	0.10387	2.34	58.5	F	moderate	+6(p12.2-q14.1,~20M),-14(q13.3-q32.33,~69M),-17(q21.32-q25.3,~33M),XY	-14q21qter,XY	Partial ploidy concordances(A-A:overlapping)	Gender Consistent	-14,-17,XY	Partial ploidy concordances(A-A:overlapping)	Gender Consistent	+6,-14,-17,XY	Partial ploidy concordances(A-A:overlapping)	Gender Consistent	-14,-17,XY	Partial ploidy concordances(A-A:overlapping)	Gender Consistent	+6,-14,+15,-17,XY	Partial ploidy concordances(A-A:overlapping)	Gender Consistent	-14,-17,XY	Partial ploidy concordances(A-A:overlapping)	Gender Consistent	+4,+6,-7,-14,+15,+17,-17,+21,XY	Partial ploidy concordances(A-A:overlapping)	Gender Consistent	-14,-17,XY	Partial ploidy concordances(A-A:overlapping)	Gender Consistent	15	A-A		0.096779	10.0484	0.231485
285	PBAT_S213_B16	SECM_S186_B11	38998510	5849776500	25546738	3602090058	6373795	0.249	6494189	650969	0.364699	0.0208086	0.0199748	0.102018	3.54	88.5	F	no	+15,-16,XY	+15,-16,XY	Full ploidy concordances(A-A)	Gender Consistent	+15,-22,XY	Partial ploidy concordances(A-A:overlapping)	Gender Consistent	+6,+15,-16,XY	Partial ploidy concordances(A-A:overlapping)	Gender Consistent	+15,XY	Partial ploidy concordances(A-A:overlapping)	Gender Consistent	+6,-11,+15,-16,XY	Partial ploidy concordances(A-A:overlapping)	Gender Consistent	+15,XY	Partial ploidy concordances(A-A:overlapping)	Gender Consistent	+1,+2,+5,+6,+9,-11,+15,-16,-22,XY	Partial ploidy concordances(A-A:overlapping)	Gender Consistent	+15,-22,XY	Partial ploidy concordances(A-A:overlapping)	Gender Consistent	15	A-A		0.0714217	6.11508	0.384303
286	PBAT_S214_B16	SECM_S187_B11	33368354	5005253100	21719036	3062384076	3128708	0.144	2839783	232914	0.519075	0.0214067	0.0217391	0.141826	2.3	57.5	F	severe	46,XX	+20q12qter(嵌),+21,XX	Disconcordances(A-E)	Gender Consistent	+21,XX	Partial ploidy concordances(A-A:overlapping)	Gender Consistent	46,XX	Disconcordances(A-E)	Gender Consistent	46,XX	Disconcordances(A-E)	Gender Consistent	+11,XX	Disconcordances(A-A)	Gender Consistent	46,XX	Disconcordances(A-E)	Gender Consistent	-2,-7,+10,+11,+21,XY	Partial ploidy concordances(A-A:overlapping)	Gender Inconsistent	+21,XX	Partial ploidy concordances(A-A:overlapping)	Gender Consistent	15	E-A		0.455717	59.8115	0.215989
287	PBAT_S215_B16	SECM_S188_B11	33911188	5086678200	24413890	3442358490	2699397	0.111	2029731	140688	0.739614	0.0226455	0.0242281	0.201727	2.38	59.5	F	severe	46,XX	-9pterp21,XY	Disconcordances(A-E)	Gender Inconsistent	46,XX	Disconcordances(A-E)	Gender Inconsistent	46,XX	Disconcordances(A-E)	Gender Inconsistent	46,XX	Disconcordances(A-E)	Gender Inconsistent	+10,+15,XX	Disconcordances(A-A)	Gender Inconsistent	46,XX	Disconcordances(A-E)	Gender Inconsistent	+10,+15,+22,XY	Disconcordances(A-A)	Gender Consistent	46,XX	Disconcordances(A-E)	Gender Inconsistent	1	E-A		0.877566	97.043	0.187776
288	PBAT_S216_B16	SECM_S189_B11	30335360	4550304000	21266702	2998604982	8016529	0.377	8803395	904681	0.337003	0.022285	0.0209716	0.140856	4.3	107.5	F	moderate	-6(p25.3-p21.1,~44M),-13,+16,+18(q11.2-q12.2,~11M),-19,XY	+16,+22,XY	Partial ploidy concordances(A-A:overlapping)	Gender Consistent	-6,-13,+16,-19,XY	Partial ploidy concordances(A-A:overlapping)	Gender Consistent	+1,+2,-6,-13,+16,-19,XY	Partial ploidy concordances(A-A:overlapping)	Gender Consistent	-6,-13,+16,-19,XY	Partial ploidy concordances(A-A:overlapping)	Gender Consistent	+1,+2,-6,-13,-14,+16,-19,-21,+22,XY	Partial ploidy concordances(A-A:overlapping)	Gender Consistent	-6,-13,+16,-19,XY	Partial ploidy concordances(A-A:overlapping)	Gender Consistent	+1,+2,-6,-11,-12,-13,-14,-15,+16,-19,+22,XY	Partial ploidy concordances(A-A:overlapping)	Gender Consistent	-6,-13,+16,-19,XY	Partial ploidy concordances(A-A:overlapping)	Gender Consistent	21	A-A		0.130486	16.0519	0.291012
289	PBAT_S217_B16	SECM_S190_B11	30267322	4540098300	20693236	2917746276	5471176	0.264	5840985	518362	0.458787	0.0213538	0.0202438	0.136607	3.28	82	F	moderate	+21,XX	+17q,-18q,+21,XX	Partial ploidy concordances(A-A:overlapping)	Gender Consistent	+6,-11,+21,XX	Partial ploidy concordances(A-A:overlapping)	Gender Consistent	-11,+15,+21,XX	Partial ploidy concordances(A-A:overlapping)	Gender Consistent	-11,+21,XX	Partial ploidy concordances(A-A:overlapping)	Gender Consistent	+6,-11,+15,+17,+20,+21,-22,XX	Partial ploidy concordances(A-A:overlapping)	Gender Consistent	+6,-11,+21,XX	Partial ploidy concordances(A-A:overlapping)	Gender Consistent	-1,-2,-5,+6,-8,-11,+12,+17,+20,+21,-22,XX	Partial ploidy concordances(A-A:overlapping)	Gender Consistent	+6,-11,+21,XX	Partial ploidy concordances(A-A:overlapping)	Gender Consistent	21	A-A		0.313887	43.1195	0.301292
290	PBAT_S218_B16	SECM_S191_B11	44861938	6729290700	29618152	4176159432	14867608	0.502	14994880	2212470	0.274027	0.0250965	0.0233991	0.101144	11.7	292.5	F	no	46,XY	46,XY	Full ploidy concordances(E-E)	Gender Consistent	46,XY	Full ploidy concordances(E-E)	Gender Consistent	46,XY	Full ploidy concordances(E-E)	Gender Consistent	46,XY	Full ploidy concordances(E-E)	Gender Consistent	46,XY	Full ploidy concordances(E-E)	Gender Consistent	46,XY	Full ploidy concordances(E-E)	Gender Consistent	46,XY	Full ploidy concordances(E-E)	Gender Consistent	46,XY	Full ploidy concordances(E-E)	Gender Consistent	42	E-E		0.0527405	2.26895	0.274909
291	PBAT_S219_B16	SECM_S192_B11	29682038	4452305700	19646840	2770204440	1193614	0.061	620583	37557	0.607849	0.0244749	0.0328876	0.211141	0.956	23.9	F	severe	46,XX	46,XX	Full ploidy concordances(E-E)	Gender Consistent	46,XX	Full ploidy concordances(E-E)	Gender Consistent	46,XX	Full ploidy concordances(E-E)	Gender Consistent	46,XX	Full ploidy concordances(E-E)	Gender Consistent	46,XX	Full ploidy concordances(E-E)	Gender Consistent	46,XX	Full ploidy concordances(E-E)	Gender Consistent	+10,+11,+19,XY	Disconcordances(E-A)	Gender Inconsistent	46,XX	Full ploidy concordances(E-E)	Gender Consistent	15	E-E		0.58592	73.5571	0.366013
292	PBAT_S220_B16	SECM_S193_B11	37995822	5699373300	27712966	3907528206	11977899	0.432	12715036	1488205	0.26823	0.00532423	0.00513537	0.0999305	4.8	120	F	no	+4(q24-q35.2,~84M),XY	46,XY	Disconcordances(E-A)	Gender Consistent	+4,XY	Disconcordances(E-A)	Gender Consistent	+4,XY	Disconcordances(E-A)	Gender Consistent	+4,XY	Disconcordances(E-A)	Gender Consistent	+4,XY	Disconcordances(E-A)	Gender Consistent	+4,XY	Disconcordances(E-A)	Gender Consistent	+4,XY	Disconcordances(E-A)	Gender Consistent	+4,XY	Disconcordances(E-A)	Gender Consistent	15	A-E		0.0274218	0	0.320296
293	PBAT_S221_B16	SECM_S194_B11	52538704	7880805600	37839404	5335355964	9954833	0.263	10286408	1478139	0.291447	0.00589513	0.00607938	0.0978804	3.46	86.5	F	no	-6,-9,-11(q14.3-q25,~45M),XY	-5p,XY	Disconcordances(A-A)	Gender Consistent	-9,-11,XY	Disconcordances(A-A)	Gender Consistent	+2,-5,-6,-9,-11,+21,XY	Partial ploidy concordances(A-A:overlapping)	Gender Consistent	-9,-11,XY	Disconcordances(A-A)	Gender Consistent	+2,+3,-5,-6,-9,-11,-13,+21,+22,XY	Partial ploidy concordances(A-A:overlapping)	Gender Consistent	-9,-11,XY	Disconcordances(A-A)	Gender Consistent	+2,+3,+5,-6,-9,-10,-11,+12,+14,-20,+21,+22,XY	Disconcordances(A-A)	Gender Consistent	-9,-11,XY	Disconcordances(A-A)	Gender Consistent	15	A-A		0.0407239	0.10636	0.299926
																			False negative rate	Full ploidy concordances(E-E)	Full ploidy concordances(A-A)	Partial ploidy concordances(A-A:overlapping)	Disconcordances(E-A)	Disconcordances(A-A)	Global Consistent Rate													Full Consistent Rate			False positive rate
																			36/184(19.6%)	57/184(31.0%)	21/184(11.4%)	26/184(14.1%)	29/184(15.8%)	12/184(6.5%)	119/184(64.7%)													78/184(44.6%)			70/184(38.0%)
																			11/119(9.2%)	33/119(27.7%)	19/119(16.0%)	23/119(19.3%)	22/119(18.5%)	9/119(7.6%)	86/119(72.3%)													52/119(46.2%)			56/119(47.1%)
																			7/19(36.8%)	3/19(15.8%)	2/19(10.5%)	3/19(15.8%)	2/19(10.5%)	1/19(5.3%)	10/19(52.6%)													5/19(26.3%)			7/19(36.8%)
																			7/21(33.3%)	12/21(57.1%)	0/21(0)	0/21(0)	2/21(9.5%)	0/21(0)	12/21(57.1%)													12/21(57.1%)			2/21(9.5%)
																			11/25(44.0%)	9/25(36.0%)	0/25(0)	0/25(0)	3/25(12.0%)	2/25(8.0%)	11/25(44.0%)													9/25(36.0%)			5/25(20.0%)
																			False negative rate	Full ploidy concordances(E-E)	Full ploidy concordances(A-A)	Partial ploidy concordances(A-A:overlapping)	Disconcordances(E-A)	Disconcordances(A-A)	Global Consistent Rate													Full Consistent Rate			False positive rate
																			28/184(15.2%)	41/184(22.3%)	14/184(7.6%)	34/184(18.5%)	44/184(23.9%)	20/184(10.9%)	111/184(60.3%)													55/184(29.9%)			101/184(54.9%)
																			8/119(6.7%)	22/119(18.5%)	11/119(9.2%)	28/119(23.5%)	33/119(27.7%)	15/119(12.6%)	77/119(64.7%)													33/119(27.7%)			78/119(65.5%)
																			3/19(15.8%)	3/19(15.8%)	3/19(15.8%)	5/19(26.3%)	2/19(10.5%)	2/19(10.5%)	14/19(73.7%)													6/19(31.6%)			10/19(52.6%)
																			5/21(23.8%)	7/21(33.3%)	0/21(0)	1/21(4.8%)	6/21(28.6%)	2/21(9.5%)	10/21(47.6%)													7/21(33.3%)			9/21(42.9%)
																			12/25(48.0%)	9/25(36.0%)	0/25(0)	0/25(0)	3/25(12.0%)	1/25(4.0%)	10/25(40.0%)													9/25(36.0%)			4/25(16.0%)
																			False negative rate	Full ploidy concordances(E-E)	Full ploidy concordances(A-A)	Partial ploidy concordances(A-A:overlapping)	Disconcordances(E-A)	Disconcordances(A-A)	Global Consistent Rate													Full Consistent Rate			False positive rate
																			7/184(3.8%)	30/184(16.3%)	8/184(4.3%)	52/184(28.3%)	56/184(30.4%)	23/184(12.5%)	121/184(65.8%)													38/184(20.7%)			139/184(75.5%)
																			1/119(0.8%)	13/119(10.9%)	6/119(5.0%)	43/119(36.1%)	42/119(35.3%)	8/119(6.7%)	71/119(59.7%)													19/119(16.0%)			99/119(83.2%)
																			0/19(0)	1/19(5.3%)	2/19(10.5%)	6/19(31.6%)	4/19(21.1%)	5/19(26.3%)	15/19(78.9%)													3/19(15.8%)			16/19(84.2%)
																			2/21(9.5%)	8/21(38.0%)	0/21(0)	2/21(9.5%)	6/21(28.6%)	2/21(9.5%)	12/21(57.1%)													8/21(38.1%)			11/21(52.4%)
																			4/25(16.0%)	8/25(32.0%)	0/25(0)	1/25(4.0%)	4/25(16.0%)	8/25(32.0%)	17/25(68.0%)													8/25(32.0%)			13/25(52.0%)
																			False negative rate	Full ploidy concordances(E-E)	Full ploidy concordances(A-A)	Partial ploidy concordances(A-A:overlapping)	Disconcordances(E-A)	Disconcordances(A-A)	Global Consistent Rate													Full Consistent Rate			False positive rate
																			31/184(16.8%)	50/184(27.2%)	20/184(10.9%)	26/184(14.1%)	37/184(20.1%)	17/184(9.2%)	116/184(63.0%)													70/184(38.0%)			83/184(45.1%)
																			10/119(8.4%)	25/119(21.0%)	16/119(13.4%)	21/119(17.6%)	31/119(26.1%)	14/119(11.8%)	78/119(65.5%)													41/119(34.5%)			68/119(57.1%)
																			3/19(15.8%)	3/19(15.8%)	4/19(21.1%)	4/19(21.1%)	2/19(10.5%)	2/19(10.5%)	14/19(73.7%)													7/19(36.8%)			9/19(47.4%)
																			6/21(28.6%)	11/21(52.4%)	0/21(0.0%)	1/21(4.8%)	3/21(14.3%)	0/21(0.0%)	12/21(57.1%)													11/21(52.4%)			4/21(19.0%)
																			12/25(48.0%)	11/25(44.0%)	0/25(0.0%)	0/25(0.0%)	1/25(4.0%)	1/25(4.0%)	12/25(48.0%)													11/25(44.0%)			2/25(8.0%)
																			False negative rate	Full ploidy concordances(E-E)	Full ploidy concordances(A-A)	Partial ploidy concordances(A-A:overlapping)	Disconcordances(E-A)	Disconcordances(A-A)	Global Consistent Rate
																			26/184(14.1%)	49/184(26.6%)	24/184(13.0%)	30/184(16.3%)	37/184(20.1%)	14/184(7.6%)	121/184(65.8%)
																			6/119(5.0%)	26/119(21.8%)	21/119(17.6%)	27/119(22.7%)	29/119(24.4%)	8/119(6.7%)	71/119(59.7%)
																			6/19(31.6%)	3/19(15.8%)	3/19(15.8%)	3/19(15.8%)	2/19(10.5%)	1/19(5.3%)	15/19(78.9%)
																			6/21(28.6%)	11/21(52.4%)	0/21(0.0%)	0/21(0.0%)	3/21(14.3%)	0/21(0.0%)	12/21(57.1%)
																			8/25(32.0%)	9/25(36.0%)	0/25(0.0%)	0/25(0.0%)	3/25(12.0%)	5/25(20.0%)	17/25(68.0%)
																			False negative rate	Full ploidy concordances(E-E)	Full ploidy concordances(A-A)	Partial ploidy concordances(A-A:overlapping)	Disconcordances(E-A)	Disconcordances(A-A)	Global Consistent Rate
																			38/184(20.7%)	59/184(32.1%)	21/184(11.4%)	23/184(12.5%)	27/184(14.7%)	17/184(9.2%)	116/184(63.0%)
																			13/119(10.9%)	32/119(26.9%)	18/119(15.1%)	20/119(16.8%)	23/119(19.3%)	11/119(9.2%)	78/119(65.5%)
																			6/19(31.6%)	4/19(21.1%)	3/19(15.8%)	3/19(15.8%)	1/19(5.3%)	1/19(5.3%)	14/19(73.7%)
																			7/21(33.3%)	12/21(57.1%)	0/21(0.0%)	0/21(0.0%)	2/21(9.5%)	0/21(0.0%)	12/21(57.1%)
																			12/25(48.0%)	11/25(44.0%)	0/25(0.0%)	0/25(0.0%)	1/25(4.0%)	1/25(4.0%)	12/25(48.0%)
																			False negative rate	Full ploidy concordances(E-E)	Full ploidy concordances(A-A)	Partial ploidy concordances(A-A:overlapping)	Disconcordances(E-A)	Disconcordances(A-A)	Global Consistent Rate
																			15/184(8.2%)	38/184(20.7%)	16/184(8.7%)	42/184(22.8%)	48/184(26.1%)	20/184(10.9%)	121/184(65.8%)
																			3/119(2.5%)	19/119(16.0%)	15/119(12.6%)	35/119(29.4%)	36/119(30.3%)	8/119(6.7%)	71/119(59.7%)
																			4/19(21.1%)	1/19(5.3%)	1/19(5.3%)	6/19(31.6%)	4/19(21.1%)	2/19(10.5%)	15/19(78.9%)
																			3/21(14.3%)	10/21(47.6%)	0/21(0.0%)	1/21(4.8%)	4/21(19.0%)	2/21(9.5%)	12/21(57.1%)
																			5/25(20.0%)	8/25(32.0%)	0/25(0.0%)	0/25(0.0%)	4/25(16.0%)	8/25(32.0%)	17/25(68.0%)
																			False negative rate	Full ploidy concordances(E-E)	Full ploidy concordances(A-A)	Partial ploidy concordances(A-A:overlapping)	Disconcordances(E-A)	Disconcordances(A-A)	Global Consistent Rate
																			35/184(19.0%)	55/184(29.9%)	19/184(10.3%)	27/184(14.7%)	31/184(16.8%)	14/184(7.6%)	116/184(63.0%)
																			11/119(9.2%)	30/119(25.2%)	17/119(14.3%)	22/119(18.5%)	25/119(21.0%)	12/119(10.1%)	78/119(65.5%)
																			4/19(21.1%)	3/19(15.8%)	2/19(10.5%)	5/19(26.3%)	2/19(10.5%)	2/19(10.5%)	14/19(73.7%)
																			7/21(33.3%)	11/21(52.4%)	0/21(0.0%)	0/21(0.0%)	3/21(14.3%)	0/21(0.0%)	12/21(57.1%)
																			13/25(52.0%)	11/25(44.0%)	0/25(0.0%)	0/25(0.0%)	1/25(4.0%)	0/25(0.0%)	12/25(48.0%)
[truncated: 4 more columns]
